# Supplementary material for: Identification of the underlying molecular mechanisms of primary biliary cholangitis and ulcerative colitis comorbidity
Source: Genes Dis. 2024 Nov 26;12(4):101470. doi: 10.1016/j.gendis.2024.101470 (PMC11994317; doi:10.1016/j.gendis.2024.101470)
Supplement: Multimedia component 2 [file mmc2.xlsx]

## Sheet: supplementary table legend
Supplementary table
supplementary table 1	The DEGs in PBC
supplementary table 2	The DEGs in UC
supplementary table 3	The GO and KEGG analysis on the down-regulated DEGs
supplementary table 4	The GO and KEGG analysis on the up-regulated DEGs
supplementary table 5	The WGCNA network analysis on PBC and UC
supplementary table 6	The co-efficient between the hub gene and the 31 DEGs related to the inflammatory response/immune in PBC
supplementary table 7	The co-efficient between the hub gene and the 31 DEGs related to the inflammatory response/immune in UC
supplementary table 8	The primers used in this study

## Sheet: supplementary table 1
Gene.symbol	ID	FDR	P.Value	logFC
2024-03-01	ILMN_2094942	0.0453	5.59e-05	-0.359
2024-09-07	ILMN_1729019	0.0185	0.00158	-0.328
2024-09-09	ILMN_1769118	0.000115	1.81e-06	0.365
AASDHPPT	ILMN_2096191	0.00558	6.89e-06	-0.396
ABCA1	ILMN_1766054	0.00212	2.62e-06	0.454
ABCC3	ILMN_1677814	0.0121	0.000912	0.381
ABRACL	ILMN_1720858	0.00404	0.000216	-0.307
ACOT13	ILMN_2098743	3.02e-05	2.85e-07	-0.277
ACP1	ILMN_2344956	0.000303	6.64e-06	-0.472
ACSS1	ILMN_1752269	0.000235	4.73e-06	0.302
ACTN1	ILMN_2232177	1.35e-05	8.92e-08	0.473
ACTN4	ILMN_1725534	0.00717	0.000456	0.288
ACYP1	ILMN_1694233	0.00329	4.06e-06	-0.384
ADAM8	ILMN_1708348	0.000902	2.87e-05	0.304
ADGRE1	ILMN_1780601	2.55e-07	2.87e-10	0.5
ADGRG3	ILMN_1798977	0.00205	2.53e-06	0.427
ADI1	ILMN_1813975	0.0249	0.00235	-0.268
AGO4	ILMN_1706304	0.00286	0.000136	0.28
AK2	ILMN_1670542	0.00319	0.000158	-0.29
AK6	ILMN_2343332	4.52e-08	1.15e-11	-0.445
AKAP13	ILMN_1752247	0.000175	3.17e-06	0.327
AKNA	ILMN_1770673	5.06e-06	2.01e-08	0.372
ALG13	ILMN_1761456	3.63e-06	1.18e-08	-0.343
ALG5	ILMN_1664449	2.94e-05	2.74e-07	-0.31
ALPK1	ILMN_2078697	0.0243	0.00227	0.31
ANAPC10	ILMN_1770378	0.000115	1.79e-06	-0.28
ANAPC15	ILMN_1726104	0.000603	1.65e-05	-0.269
ANAPC16	ILMN_1738955	0.000209	4.02e-06	-0.283
ANKRD22	ILMN_2132599	0.0323	3.99e-05	0.285
ANKS1A	ILMN_1813669	8.84e-05	1.26e-06	0.303
ANTXR2	ILMN_1812926	4.62e-05	5.16e-07	0.35
ANXA2	ILMN_1711899	0.0314	3.88e-05	-0.38
ANXA2R	ILMN_2098616	0.00554	0.000326	-0.315
AP2S1	ILMN_1662426	0.00496	0.000282	-0.277
AP5B1	ILMN_1717594	6.48e-05	8.01e-07	0.372
APRT	ILMN_1722491	0.00828	0.000551	-0.275
AQP12B	ILMN_3246595	0.000778	2.34e-05	-0.333
AQP9	ILMN_1715068	0.0328	0.00339	0.351
ARAP3	ILMN_3240997	0.000873	2.74e-05	0.408
ARHGAP19	ILMN_1688953	5.34e-05	6.27e-07	0.277
ARHGAP4	ILMN_1770824	7.78e-05	1.05e-06	0.391
ARHGAP45	ILMN_1811392	7.41e-07	1.3e-09	0.492
ARHGEF18	ILMN_1664016	0.000142	2.37e-06	0.39
ARHGEF2	ILMN_1703477	1.01e-05	5.58e-08	0.336
ARID1A	ILMN_1797341	0.0112	1.38e-05	-0.344
ARL2	ILMN_1787879	0.00306	0.000149	-0.301
ARMCX3	ILMN_1651741	0.00558	6.89e-06	-0.3211
ARMCX6	ILMN_1716026	1.94e-06	4.89e-09	-0.396
ASCC3	ILMN_2294751	0.0422	5.21e-05	-0.3162
ASPRV1	ILMN_1762284	0.00242	0.000109	0.358
ATF4	ILMN_2358457	0.000302	6.6e-06	-0.269
ATG16L2	ILMN_1664644	0.0133	0.00103	0.304
ATG2A	ILMN_1756006	1.18e-05	7.3e-08	0.511
ATP6V0A1	ILMN_1752579	0.0011	3.76e-05	0.283
ATP6V1B2	ILMN_1787705	1.13e-05	6.69e-08	0.456
BANF1	ILMN_2179837	1.1e-06	1.36e-09	-0.615
BATF2	ILMN_1690241	0.000204	2.52e-07	0.42
BBIP1	ILMN_3304405	0.000169	2.99e-06	-0.293
BCAP31	ILMN_1812403	0.00146	1.8e-06	-0.339
BCL3	ILMN_1710514	0.00681	0.000426	0.299
BEX2	ILMN_2181892	0.00833	0.000555	-0.339
BEX3	ILMN_2370091	0.00464	0.000257	-0.311
BEX4	ILMN_2351638	4.98e-05	5.67e-07	-0.302
BIVM	ILMN_1805826	0.016	1.98e-05	-0.327
BOLA2	ILMN_2298511	0.0223	0.00202	-0.354
BOLA3	ILMN_1786658	0.000136	2.23e-06	-0.407
BRIX1	ILMN_2155172	0.000247	5.04e-06	-0.307
BSG	ILMN_1730709	0.0351	4.33e-05	-0.2735
BUB3	ILMN_2386100	0.000289	6.21e-06	-0.284
C10orf105	ILMN_3181538	0.000221	4.35e-06	0.341
C11orf1	ILMN_2128967	0.00142	5.34e-05	-0.355
C15orf39	ILMN_1793729	5.63e-08	2.25e-11	0.561
C15orf61	ILMN_1655311	0.000305	6.7e-06	-0.323
C16orf72	ILMN_1773407	0.000487	6.01e-07	0.327
C18orf32	ILMN_2196588	0.027	0.00262	-0.299
C19orf53	ILMN_1671374	0.00118	4.17e-05	-0.351
C1QBP	ILMN_1668996	0.000213	4.14e-06	-0.309
C5AR1	ILMN_1689836	0.0376	0.00406	0.271
C6orf48	ILMN_2391765	0.00907	0.00062	-0.33
C8orf59	ILMN_1653205	0.000991	3.27e-05	-0.43
C9orf85	ILMN_1806758	1.21e-05	7.61e-08	-0.281
CA2	ILMN_2199439	0.0397	4.9e-05	-0.482
CA5B	ILMN_1672807	0.0333	4.11e-05	-0.409
CABIN1	ILMN_1814044	1.83e-05	1.42e-07	0.403
CALR	ILMN_1736256	0.00127	1.57e-06	-0.426
CAPZA2	ILMN_1768870	3.97e-05	4.9e-08	0.369
CARD16	ILMN_3252556	0.022	0.00198	-0.313
CARS2	ILMN_1765222	0.0144	1.78e-05	0.267
CASP6	ILMN_1694877	0.00021	4.05e-06	-0.316
CBX5	ILMN_1813028	2.43e-05	2.07e-07	-0.275
CCDC146	ILMN_1790555	0.000917	2.93e-05	0.272
CCDC167	ILMN_1651987	0.015	0.00121	-0.268
CCDC58	ILMN_1686920	0.000356	8.22e-06	-0.348
CCNH	ILMN_2187830	0.00434	0.000237	-0.283
CD160	ILMN_1742001	0.0401	4.95e-05	-0.512
CD244	ILMN_1702534	0.000172	3.08e-06	0.278
CDC26	ILMN_2210837	0.00239	0.000107	-0.274
CDC42	ILMN_1675156	0.00288	0.000137	-0.289
CDC42SE1	ILMN_1769027	0.00161	1.99e-06	0.321
CDKN1B	ILMN_2196347	0.00242	2.99e-06	-0.564
CDKN1C	ILMN_1718565	0.0378	0.00409	0.316
CDKN2C	ILMN_1656415	8.47e-06	4.14e-08	-0.385
CEBPB	ILMN_1693014	0.0117	0.000875	0.269
CELA1	ILMN_1805902	0.000644	1.8e-05	-0.328
CENPW	ILMN_1763907	0.000146	2.48e-06	-0.336
CEP131	ILMN_1742262	0.0422	5.21e-05	-0.2738
CETN2	ILMN_1695645	2.26e-05	1.88e-07	-0.353
CETN3	ILMN_2224031	0.000803	2.45e-05	-0.275
CFAP20	ILMN_2112599	0.00172	2.12e-06	-0.39
CHCHD10	ILMN_1740170	0.000177	2.19e-07	-0.593
CHD9	ILMN_1762972	0.000752	9.28e-07	0.296
CHFR	ILMN_1653828	9.36e-06	4.97e-08	0.288
CHPF2	ILMN_1772991	1.67e-06	3.74e-09	0.33
CHST15	ILMN_1670926	0.00117	4.08e-05	0.388
CHST2	ILMN_1794011	0.004	4.94e-06	0.277
CIC	ILMN_1784780	1.09e-05	6.28e-08	0.311
CISD1	ILMN_2122952	4.03e-06	1.47e-08	-0.467
CITED2	ILMN_1663092	0.0137	1.69e-05	-0.332
CKAP4	ILMN_1790891	0.00591	7.3e-06	0.324
CKS1B	ILMN_1719256	2.08e-05	1.67e-07	-0.336
CKS2	ILMN_2072296	9.54e-05	1.39e-06	-0.345
CLC	ILMN_1654875	0.000606	7.48e-07	0.637
CLCN7	ILMN_1694731	2.91e-06	8.82e-09	0.419
CLEC11A	ILMN_1807359	0.00417	5.15e-06	-0.357
CLEC16A	ILMN_1781752	3.06e-05	2.9e-07	0.304
CLEC7A	ILMN_2323992	0.0228	0.00208	-0.272
CMBL	ILMN_1709634	0.0144	0.00114	-0.416
CNBP	ILMN_2169839	0.00133	1.64e-06	-0.493
CNIH1	ILMN_1758543	0.00323	0.000161	-0.281
CNIH4	ILMN_1714759	0.0289	0.00287	-0.274
CNPY2	ILMN_2123402	8.86e-06	4.52e-08	-0.335
COLGALT1	ILMN_1727043	1.5e-05	1.04e-07	0.266
COMMD1	ILMN_1761242	0.000749	2.2e-05	-0.307
COMMD10	ILMN_1766505	2.42e-05	2.05e-07	-0.265
COMMD3	ILMN_1690392	0.000154	2.64e-06	-0.269
COMMD6	ILMN_1777378	0.023	0.0021	-0.273
COPS2	ILMN_1655827	0.000341	7.77e-06	-0.281
COQ8A	ILMN_1731064	0.00153	5.95e-05	0.277
COX17	ILMN_2187718	0.00218	9.5e-05	-0.374
COX6A1	ILMN_1783636	0.00294	0.000142	-0.302
COX6B1	ILMN_2154671	0.000693	1.97e-05	-0.354
COX6C	ILMN_1654151	7.87e-05	1.07e-06	-0.469
COX7A2	ILMN_1701293	0.000421	1.04e-05	-0.382
COX7A2L	ILMN_3237665	6.32e-06	2.89e-08	-0.306
COX7B	ILMN_2184049	0.00121	4.29e-05	-0.374
COX7C	ILMN_1798189	0.000239	4.84e-06	-0.443
CPA3	ILMN_1766551	0.0186	0.00159	0.271
CPD	ILMN_1703074	0.0339	0.00355	0.269
CREBRF	ILMN_1776788	0.00195	8.11e-05	0.292
CRYZL1	ILMN_1762115	0.00194	2.4e-06	-0.351
CSF1R	ILMN_1686623	0.00039	9.35e-06	0.377
CSF2RB	ILMN_1798475	0.00127	4.58e-05	0.273
CSF3R	ILMN_2323172	0.00357	0.000183	0.376
CSNK1G2	ILMN_1706521	1.68e-06	4.01e-09	0.309
CSRNP1	ILMN_1703123	0.00121	4.32e-05	0.313
CST3	ILMN_1800354	0.0498	6.15e-05	-0.37
CTCF	ILMN_1786015	2.06e-05	1.64e-07	0.287
CTDSP2	ILMN_1692962	0.000237	4.77e-06	0.325
CTNNB1	ILMN_1651617	0.0112	1.38e-05	-0.3064
CTSW	ILMN_1794364	0.0232	2.86e-05	-0.48
CUL4A	ILMN_2331163	0.00413	5.1e-06	-0.425
CUTA	ILMN_1712390	0.00977	0.000688	-0.312
CWC15	ILMN_1713482	6.15e-05	7.48e-07	-0.286
CXCL10	ILMN_1791759	0.0332	4.1e-05	0.288
CXCR1	ILMN_1662524	0.0262	0.00252	0.364
CYB5A	ILMN_2312194	0.000847	2.62e-05	-0.325
CYBB	ILMN_1682312	0.00125	4.47e-05	0.288
CYP4F22	ILMN_1708303	0.000191	3.57e-06	0.362
CYTH1	ILMN_2403852	8.81e-06	4.41e-08	0.365
CYTH4	ILMN_3238196	5.68e-06	2.42e-08	0.448
DAD1	ILMN_1731619	0.0001	1.48e-06	-0.295
DBI	ILMN_1755926	9.92e-05	1.46e-06	-0.445
DBNDD2	ILMN_1730612	2.57e-05	2.28e-07	-0.352
DCHS1	ILMN_1739640	0.0192	2.37e-05	-0.2925
DCTN6	ILMN_1744059	1.16e-05	7.09e-08	-0.282
DCTPP1	ILMN_3242459	0.000485	1.25e-05	-0.309
DDT	ILMN_1690982	0.000969	3.17e-05	-0.36
DDX23	ILMN_1784218	2.65e-06	7.81e-09	0.317
DDX47	ILMN_1814859	0.00286	3.53e-06	-0.406
DDX60L	ILMN_3243928	0.0203	0.00177	0.304
DENND3	ILMN_1692742	0.00021	4.06e-06	0.462
DENND4B	ILMN_3245066	9.32e-05	1.34e-06	0.275
DENND5A	ILMN_3245413	0.000375	8.81e-06	0.331
DEXI	ILMN_1738866	0.000288	6.16e-06	-0.32
DGCR2	ILMN_1713301	2.94e-06	8.96e-09	0.316
DGKQ	ILMN_1793017	5.5e-05	6.51e-07	0.496
DHX34	ILMN_1747506	0.000844	2.6e-05	0.311
DHX38	ILMN_1735679	8.5e-05	1.19e-06	0.331
DMXL2	ILMN_1705663	0.000765	2.27e-05	0.322
DOCK2	ILMN_1799725	2.87e-06	8.63e-09	0.335
DPM1	ILMN_2105308	2.94e-06	9.04e-09	-0.315
DPY30	ILMN_2131880	8.81e-05	1.24e-06	-0.294
DRAM1	ILMN_1669376	2.87e-05	3.54e-08	0.407
DSTYK	ILMN_2352023	0.0331	0.00344	-0.331
DUSP3	ILMN_1797522	0.000187	2.31e-07	0.365
DYNLL1	ILMN_2300186	1.93e-06	4.83e-09	-0.466
DYNLRB1	ILMN_1703564	2.42e-05	2.05e-07	-0.417
DYSF	ILMN_1810420	0.0023	0.000103	0.531
EAPP	ILMN_3243744	0.00793	0.000521	-0.268
ECI2	ILMN_1761131	1.69e-05	1.25e-07	-0.378
EDC4	ILMN_1665212	3.36e-05	3.31e-07	0.337
EDF1	ILMN_2246894	0.000857	2.66e-05	-0.347
EEF1B2	ILMN_1701930	1.68e-06	3.9e-09	-0.467
EEF1E1	ILMN_1725105	1.13e-06	2.19e-09	-0.328
EFHD1	ILMN_1779448	0.0212	2.62e-05	-0.333
EFHD2	ILMN_1761463	0.000345	7.89e-06	0.281
EHBP1L1	ILMN_3244457	4.33e-05	4.65e-07	0.309
EHD1	ILMN_1651832	5.15e-06	2.11e-08	0.308
EID2	ILMN_1704472	0.000172	2.12e-07	-0.43
EIF1	ILMN_1803846	0.0305	3.77e-05	-0.381
EIF1AX	ILMN_1813240	0.00721	0.00046	-0.3
EIF1B	ILMN_1679324	0.0206	0.00181	-0.313
EIF2AK2	ILMN_1706502	0.00993	1.23e-05	0.352
EIF3A	ILMN_1708164	0.00369	0.00019	-0.272
EIF3H	ILMN_1683660	0.000107	1.64e-06	-0.3
EIF3K	ILMN_1694057	0.00339	0.000171	-0.273
EIF3M	ILMN_2192694	3.02e-05	2.85e-07	-0.469
ELF4	ILMN_1652082	8.64e-08	4.76e-11	0.41
EML3	ILMN_1772644	9.5e-06	5.13e-08	0.345
ENOPH1	ILMN_1711878	0.0383	4.73e-05	-0.351
ENSA	ILMN_1760779	2.55e-07	2.77e-10	-0.378
ENTPD1	ILMN_1773125	0.00119	1.47e-06	0.339
ENY2	ILMN_2166865	0.00036	8.34e-06	-0.291
EPDR1	ILMN_1675797	0.00544	6.72e-06	-0.348
ERAP2	ILMN_2123312	0.00374	0.000194	0.373
ERCC5	ILMN_1795495	0.0038	0.000198	0.331
ERH	ILMN_1781795	0.0153	0.00124	-0.308
ERP29	ILMN_2251184	0.0194	0.00168	-0.271
ESD	ILMN_1669818	5.37e-06	2.27e-08	-0.284
ESYT1	ILMN_1761159	0.0018	7.29e-05	0.42
ETFB	ILMN_1729374	9.32e-05	1.34e-06	-0.276
EXOSC1	ILMN_2396648	0.00209	8.92e-05	-0.267
EXOSC3	ILMN_1708936	3.57e-05	3.59e-07	-0.318
EXOSC9	ILMN_2312719	0.000289	6.19e-06	-0.275
F5	ILMN_1709233	0.0357	0.00378	0.332
FAAP100	ILMN_1711823	0.000106	1.61e-06	0.322
FAAP20	ILMN_2097790	0.0111	0.000809	-0.271
FABP5	ILMN_2146761	1.8e-05	1.37e-07	-0.337
FAM129A	ILMN_1667966	0.0419	0.0047	0.312
FAM133B	ILMN_2405233	0.00217	9.43e-05	-0.304
FAM160A2	ILMN_1713402	2.46e-05	2.13e-07	0.303
FAM162A	ILMN_1803647	0.000144	2.42e-06	-0.467
FAM168B	ILMN_1677122	0.000191	3.58e-06	0.266
FAM50B	ILMN_2153466	0.0265	3.27e-05	-0.353
FAM53C	ILMN_1744508	0.00906	0.000619	0.288
FAR1	ILMN_2143250	7.63e-05	9.42e-08	0.349
FASTKD3	ILMN_1750160	0.015	1.85e-05	-0.3186
FBL	ILMN_1719205	0.00865	0.000583	-0.338
FBRS	ILMN_3245236	0.00056	1.5e-05	0.284
FBXO31	ILMN_1771139	0.00639	0.000394	0.34
FEM1C	ILMN_1703330	0.00704	8.69e-06	0.264
FES	ILMN_1693650	7.78e-05	1.05e-06	0.45
FGD3	ILMN_1772686	1.64e-05	1.2e-07	0.377
FH	ILMN_1719392	0.000456	1.15e-05	-0.274
FKBP11	ILMN_1787345	0.00653	0.000405	-0.276
FKBP2	ILMN_1674337	0.00185	7.51e-05	-0.294
FKBP3	ILMN_2104784	8.74e-06	4.33e-08	-0.367
FLII	ILMN_1737170	2.34e-08	3.96e-12	0.413
FLNA	ILMN_1687335	0.0007	2e-05	0.304
FLOT2	ILMN_1726222	0.00882	0.000597	0.281
FMC1	ILMN_3238680	0.00161	6.33e-05	-0.309
FOS	ILMN_1669523	0.00518	0.000299	0.405
FOXN3	ILMN_1783954	0.0274	3.38e-05	-0.2871
FRAT1	ILMN_1781416	0.00564	0.000335	0.269
FRG1	ILMN_1734696	0.000764	2.26e-05	-0.336
G3BP1	ILMN_2344455	0.0218	0.00196	-0.358
GABARAPL2	ILMN_2046315	0.0237	0.00219	-0.379
GAPT	ILMN_1675191	0.00432	5.33e-06	0.316
GAR1	ILMN_3263329	3.08e-05	2.93e-07	-0.34
GATA2	ILMN_2102670	4.15e-05	4.39e-07	0.36
GBP2	ILMN_1774077	8.37e-07	1.52e-09	0.468
GBP4	ILMN_1771385	0.00403	0.000214	0.382
GBP5	ILMN_2114568	0.000213	4.13e-06	0.57
GEMIN6	ILMN_1707484	3.38e-05	3.35e-07	-0.28
GHITM	ILMN_1728467	0.0111	1.37e-05	-0.344
GIMAP1	ILMN_1757186	0.00646	0.000399	-0.365
GIMAP2	ILMN_2135272	0.0149	0.00119	-0.328
GIMAP7	ILMN_2133316	0.00693	0.000434	-0.484
GLRX3	ILMN_2056479	5.63e-08	2.22e-11	-0.377
GLT1D1	ILMN_1656327	0.00327	0.000163	0.277
GMEB2	ILMN_1683204	1.39e-06	2.92e-09	0.288
GMIP	ILMN_1805693	3.49e-06	1.12e-08	0.356
GNG11	ILMN_1782419	0.00705	0.000444	-0.45
GNG5	ILMN_1701854	0.00583	0.00035	-0.264
GNG7	ILMN_1728107	0.00295	0.000143	0.3
GNPDA1	ILMN_1784709	0.00572	7.06e-06	-0.355
GNS	ILMN_1744517	4.39e-05	4.78e-07	0.333
GON7	ILMN_1685781	0.000707	2.02e-05	-0.291
GPX4	ILMN_1734353	0.00621	0.00038	-0.335
GTF2A2	ILMN_1753719	2.03e-06	5.16e-09	-0.396
GTF2H5	ILMN_1739497	1.1e-05	6.45e-08	-0.368
GTF3C6	ILMN_1691578	3.28e-07	3.82e-10	-0.359
GTPBP8	ILMN_2286514	0.000944	3.04e-05	-0.288
GUCD1	ILMN_1764410	0.0478	0.00565	0.338
GYPE	ILMN_1812163	0.0108	0.000781	-0.29
HCK	ILMN_1791771	0.00853	0.000573	0.265
HCLS1	ILMN_1727402	1.64e-05	1.2e-07	0.353
HDC	ILMN_1792323	0.000141	2.35e-06	0.612
HDDC2	ILMN_1753745	0.0102	0.000722	-0.276
HEBP2	ILMN_1755077	0.00928	0.000639	-0.32
HELZ2	ILMN_1787509	0.000262	5.46e-06	0.453
HGS	ILMN_1715994	4.89e-06	1.89e-08	0.342
HIGD1A	ILMN_1661799	2.5e-06	7.17e-09	-0.276
HIGD2A	ILMN_1774334	0.0029	0.000139	-0.306
HINT1	ILMN_1807710	0.00241	0.000109	-0.362
HINT2	ILMN_1697820	0.00483	0.000272	-0.268
HIPK2	ILMN_1719828	0.017	2.1e-05	-0.2761
HIST1H1C	ILMN_1757406	0.0218	0.00196	-0.405
HIST1H2BD	ILMN_1758623	0.0128	0.000976	-0.378
HK3	ILMN_1670302	0.00602	0.000365	0.326
HLA-DPA1	ILMN_1772218	0.0324	0.00334	-0.307
HLA-E	ILMN_1765258	0.00059	1.6e-05	0.272
HMGA1	ILMN_2311537	0.000149	1.84e-07	-0.45
HNMT	ILMN_1790881	0.000838	2.58e-05	-0.305
HNRNPA0	ILMN_1753279	0.00884	1.09e-05	-0.365
HNRNPAB	ILMN_2335718	0.0485	5.99e-05	-0.3156
HNRNPUL1	ILMN_2395728	0.000386	4.77e-07	-0.443
HOXB2	ILMN_1810274	2.11e-05	2.6e-08	-0.641
HPRT1	ILMN_2056975	0.000124	1.98e-06	-0.266
HSD17B11	ILMN_1675117	0.0221	0.00199	-0.302
HSH2D	ILMN_1788017	0.000889	2.82e-05	0.367
HSPB1	ILMN_1674236	0.0155	0.00126	-0.33
HSPB11	ILMN_1681340	8.11e-05	1.12e-06	-0.384
HSPE1	ILMN_2092536	0.00738	0.000477	-0.455
IARS	ILMN_1801639	0.0475	5.86e-05	-0.2639
IBA57	ILMN_1657144	0.0405	5e-05	-0.3042
ICAM3	ILMN_2212763	1.84e-06	4.56e-09	0.401
ID2	ILMN_2086095	0.000338	7.67e-06	-0.424
IDO1	ILMN_1656310	0.0164	0.00135	0.365
IER3IP1	ILMN_1763539	0.000279	5.91e-06	-0.306
IFFO2	ILMN_3236367	0.0432	5.33e-05	-0.369
IFI27L2	ILMN_1740319	0.00517	0.000297	-0.408
IFNAR1	ILMN_1752923	0.00223	2.75e-06	0.324
IFT20	ILMN_3235216	7.36e-05	9.62e-07	-0.326
IGF2R	ILMN_1807662	0.000316	7e-06	0.426
IGLL1	ILMN_2393765	0.00367	0.000189	-0.691
IL10RA	ILMN_1652825	5.2e-05	6e-07	0.341
IL12RB1	ILMN_1789645	0.0266	3.28e-05	-0.2806
IL13RA1	ILMN_1768505	0.00765	0.0005	0.336
IL17RA	ILMN_1728724	1.07e-05	6.04e-08	0.409
IL18RAP	ILMN_1721762	0.022	2.72e-05	0.334
IL32	ILMN_1778010	0.0213	2.63e-05	-0.447
IL4R	ILMN_1652185	0.0022	9.66e-05	0.368
IL6R	ILMN_1754753	0.0112	0.000817	0.266
IMP3	ILMN_1733696	0.034	4.2e-05	-0.383
INPPL1	ILMN_1728426	2.56e-08	4.89e-12	0.496
INTS1	ILMN_2317463	0.00029	6.24e-06	0.292
INTS3	ILMN_1756086	1.41e-06	2.98e-09	0.373
IQSEC1	ILMN_1808299	6.6e-07	1.1e-09	0.375
IRF1	ILMN_1708375	2.49e-05	2.18e-07	0.412
ITGAL	ILMN_1749591	2.16e-07	1.85e-10	0.405
ITGAM	ILMN_1685009	0.00126	4.51e-05	0.375
ITM2A	ILMN_2076602	0.0113	0.000835	-0.288
ITPK1	ILMN_1715674	0.000712	2.05e-05	0.273
ITPR3	ILMN_1815500	0.0175	0.00147	0.292
ITPRIP	ILMN_3239181	0.000501	1.3e-05	0.361
JAK1	ILMN_1793384	0.00133	4.9e-05	0.369
JAML	ILMN_1778723	6.62e-05	8.37e-07	0.364
JARID2	ILMN_1764177	0.0461	5.69e-05	-0.3098
JCHAIN	ILMN_2105441	0.00118	4.16e-05	-0.834
KAT6A	ILMN_2095840	0.000333	7.53e-06	0.316
KCTD20	ILMN_1803476	0.000105	1.57e-06	0.331
KDM5D	ILMN_1685690	4.47e-07	5.78e-10	-0.674
KDM6A	ILMN_1654488	4.59e-07	6.18e-10	0.336
KHNYN	ILMN_1654392	0.000587	1.59e-05	0.315
KIAA0513	ILMN_1693233	6.73e-06	3.16e-08	0.369
KIAA0556	ILMN_1753426	4.39e-05	4.76e-07	0.271
KLHL18	ILMN_1655608	2.6e-05	2.31e-07	0.277
KLHL21	ILMN_1692785	3.57e-05	3.59e-07	0.393
KLRB1	ILMN_2079655	0.0393	0.00431	-0.367
KMT2B	ILMN_1715968	5.63e-08	2.07e-11	0.372
LAGE3	ILMN_1708151	0.00214	9.27e-05	-0.34
LAMP5	ILMN_1713561	0.00685	8.46e-06	-0.353
LAMTOR2	ILMN_3236928	0.00129	4.7e-05	-0.313
LAMTOR5	ILMN_2220518	0.000976	3.2e-05	-0.274
LAPTM5	ILMN_1772359	8.51e-06	4.18e-08	0.284
LASP1	ILMN_1665909	6.6e-05	8.32e-07	0.334
LCP1	ILMN_1662932	7.34e-05	9.56e-07	0.328
LDHB	ILMN_1728132	0.0348	0.00366	-0.333
LGALSL	ILMN_1673548	0.0322	3.98e-05	-0.367
LGMN	ILMN_1698019	0.00978	1.21e-05	-0.359
LLGL1	ILMN_1798212	0.00482	0.000272	0.293
LRP10	ILMN_1670272	0.000855	2.65e-05	0.396
LRP3	ILMN_2127605	0.00101	3.33e-05	0.269
LRRC14	ILMN_1678998	7.3e-06	3.49e-08	0.346
LRRFIP1	ILMN_2214997	0.000285	6.08e-06	0.388
LRRN3	ILMN_2048591	0.00471	0.000263	-0.526
LRWD1	ILMN_1682368	0.00142	5.34e-05	0.291
LSM2	ILMN_2070300	0.00223	9.8e-05	-0.341
LSM3	ILMN_1719032	1.68e-06	4e-09	-0.441
LSM5	ILMN_1737947	0.000262	5.45e-06	-0.421
LSM6	ILMN_1675462	0.00338	0.00017	-0.302
LSM7	ILMN_1678165	0.0312	0.00318	-0.274
LY86	ILMN_1807825	0.0175	0.00147	-0.316
LYN	ILMN_1781155	7.19e-05	9.34e-07	0.448
LYRM2	ILMN_1703132	3.87e-06	1.33e-08	-0.363
LZTR1	ILMN_1805161	2.08e-05	1.66e-07	0.409
MAGEH1	ILMN_1659659	1.63e-05	1.17e-07	-0.285
MAGOH	ILMN_2215656	0.000523	1.37e-05	-0.309
MAL	ILMN_2327860	0.024	0.00223	-0.354
MALSU1	ILMN_1739798	0.000644	1.79e-05	-0.287
MANF	ILMN_2183510	0.000766	2.28e-05	-0.312
MAP3K1	ILMN_1723020	0.00383	4.73e-06	0.274
MAP3K11	ILMN_1651788	6.32e-06	2.83e-08	0.355
MAP3K5	ILMN_1726547	6.58e-05	8.27e-07	0.269
MAP4K2	ILMN_1723625	1.04e-05	5.75e-08	0.305
MAP7D1	ILMN_1777906	7.41e-07	1.3e-09	0.404
MAPK9	ILMN_2400297	0.0227	2.8e-05	-0.348
MAPKAPK3	ILMN_1732452	5.25e-05	6.14e-07	0.299
MARS2	ILMN_2136423	0.0167	2.06e-05	-0.2933
MAST3	ILMN_1738749	4.86e-06	1.85e-08	0.351
MAT2B	ILMN_1673960	0.0412	5.09e-05	-0.3071
MBD6	ILMN_1746012	0.00343	0.000173	0.302
MBOAT7	ILMN_1722218	0.00149	5.77e-05	0.369
MCEE	ILMN_1735347	4.95e-05	5.61e-07	-0.293
MCTS1	ILMN_1751816	0.000141	2.36e-06	-0.529
MDH2	ILMN_2079004	0.00525	6.48e-06	-0.359
MED12	ILMN_1793386	6.87e-05	8.86e-07	0.269
MED25	ILMN_1811823	0.0351	0.00371	0.319
METTL5	ILMN_1691570	1.32e-05	8.41e-08	-0.402
METTL7A	ILMN_1656285	0.00361	0.000185	-0.344
MFSD14A	ILMN_2231189	0.00616	7.6e-06	-0.437
MGAT1	ILMN_1761912	5.63e-08	2.26e-11	0.331
MGAT2	ILMN_2342240	0.00687	8.48e-06	-0.352
MGMT	ILMN_1795639	0.00884	0.000599	-0.302
MGST1	ILMN_2355168	0.000765	2.26e-05	-0.348
MGST2	ILMN_1802027	0.000504	1.31e-05	-0.348
MGST3	ILMN_1751956	0.0013	4.75e-05	-0.359
MICAL1	ILMN_1807972	6.19e-06	2.72e-08	0.372
MIF	ILMN_1807074	0.0314	0.00321	-0.324
MIS18BP1	ILMN_1666208	5.17e-06	6.38e-09	0.355
MLLT11	ILMN_1759097	0.03	3.7e-05	-0.354
MLLT6	ILMN_1718734	0.012	0.0009	0.263
MMADHC	ILMN_3248966	5.04e-06	1.98e-08	-0.266
MMP9	ILMN_1796316	0.0344	4.25e-05	0.367
MNT	ILMN_1792910	1.62e-07	1.13e-10	0.375
MON1B	ILMN_1771651	4.18e-05	4.45e-07	0.286
MPC2	ILMN_1727813	0.000449	1.13e-05	-0.277
MPHOSPH10	ILMN_2229950	0.000529	6.53e-07	-0.341
MPLKIP	ILMN_2183885	0.00165	6.56e-05	-0.338
MPV17	ILMN_1691090	0.00079	9.75e-07	-0.436
MRPL13	ILMN_1671158	9.96e-05	1.47e-06	-0.325
MRPL15	ILMN_2103720	0.00128	4.66e-05	-0.33
MRPL17	ILMN_1797933	0.00222	9.72e-05	-0.289
MRPL18	ILMN_1804479	3.78e-06	1.27e-08	-0.401
MRPL19	ILMN_1771149	1.7e-07	1.33e-10	-0.399
MRPL20	ILMN_2189424	4e-05	4.16e-07	-0.367
MRPL21	ILMN_1744835	0.00305	0.000149	-0.285
MRPL22	ILMN_1663220	0.00011	1.69e-06	-0.338
MRPL24	ILMN_1695576	7.31e-05	9.51e-07	-0.355
MRPL32	ILMN_1749432	0.000164	2.89e-06	-0.283
MRPL33	ILMN_1706326	6.11e-06	2.68e-08	-0.504
MRPL35	ILMN_2341952	4.04e-05	4.25e-07	-0.323
MRPL36	ILMN_1800197	7.55e-05	1.01e-06	-0.36
MRPL39	ILMN_1726391	6.32e-06	2.88e-08	-0.312
MRPL47	ILMN_1687036	2.4e-05	2.03e-07	-0.315
MRPL48	ILMN_1773369	0.000944	3.04e-05	-0.29
MRPL50	ILMN_1664833	6.72e-05	8.57e-07	-0.343
MRPL51	ILMN_2097421	0.000413	1.01e-05	-0.377
MRPL53	ILMN_1813682	0.004	0.000212	-0.308
MRPL54	ILMN_1658486	0.00917	0.000629	-0.288
MRPS12	ILMN_2371964	0.0181	0.00154	-0.286
MRPS17	ILMN_1804851	0.00227	0.000101	-0.292
MRPS18C	ILMN_1658416	0.000309	6.84e-06	-0.323
MRPS21	ILMN_1655765	0.000874	2.75e-05	-0.373
MRPS24	ILMN_1802553	0.00463	0.000256	-0.287
MRPS28	ILMN_1718424	1.53e-05	1.08e-07	-0.349
MRPS33	ILMN_1741264	2.25e-05	1.87e-07	-0.386
MSRB1	ILMN_1719661	0.0166	0.00137	0.277
MT1X	ILMN_1775170	0.000418	1.03e-05	-0.456
MTOR	ILMN_1769031	5.95e-05	7.18e-07	0.286
MTX2	ILMN_2306565	0.000101	1.49e-06	-0.289
MVP	ILMN_2344373	2.5e-06	7.04e-09	0.396
MX2	ILMN_2231928	0.0153	0.00124	0.296
MXD1	ILMN_2214678	0.00691	0.000433	0.39
MXD4	ILMN_1756541	0.0045	0.000247	0.271
MYBPC3	ILMN_1781184	0.00863	1.07e-05	0.305
MYC	ILMN_2110908	0.00077	9.51e-07	-0.514
MYD88	ILMN_1738523	0.000115	1.81e-06	0.314
MYL6B	ILMN_1713450	0.000578	1.56e-05	-0.294
MYO1F	ILMN_1681239	6.87e-05	8.84e-07	0.398
MYO1G	ILMN_1692295	1.94e-05	1.54e-07	0.384
MYO9B	ILMN_1672547	1.22e-06	2.5e-09	0.411
MYOF	ILMN_2370976	0.00109	3.71e-05	0.305
MZB1	ILMN_2193233	0.00861	0.000579	-0.452
NAA20	ILMN_2354140	6.32e-06	2.84e-08	-0.336
NAA35	ILMN_2222651	0.048	5.93e-05	-0.2975
NADK	ILMN_1758963	5.59e-05	6.66e-07	0.426
NARF	ILMN_2334693	0.00572	7.06e-06	0.284
NBEAL2	ILMN_1660629	6.51e-05	8.09e-07	0.41
NCAPD2	ILMN_1775008	0.000535	1.41e-05	0.337
NCKAP1L	ILMN_1674250	2.18e-06	5.74e-09	0.365
NCLN	ILMN_3237632	1.18e-05	7.2e-08	0.289
NDRG1	ILMN_1809931	0.00234	0.000105	0.276
NDST1	ILMN_1807283	0.000194	3.64e-06	0.35
NDUFA1	ILMN_1784286	0.00175	7.04e-05	-0.368
NDUFA11	ILMN_2175712	0.0111	0.000811	-0.271
NDUFA12	ILMN_1737738	0.000184	3.4e-06	-0.439
NDUFA13	ILMN_1767139	0.00292	0.000141	-0.283
NDUFA2	ILMN_3243890	0.00421	0.000227	-0.287
NDUFA3	ILMN_1784641	0.0223	0.00201	-0.336
NDUFA4	ILMN_1751258	0.000783	2.36e-05	-0.34
NDUFA7	ILMN_1675239	0.00108	3.67e-05	-0.339
NDUFAB1	ILMN_2179018	0.00112	3.85e-05	-0.389
NDUFAF2	ILMN_1682857	0.000198	3.75e-06	-0.3
NDUFAF4	ILMN_2205350	5.11e-06	2.07e-08	-0.351
NDUFB10	ILMN_1811754	0.00159	6.26e-05	-0.32
NDUFB11	ILMN_1749709	0.00214	9.25e-05	-0.351
NDUFB2	ILMN_2117330	0.00146	5.59e-05	-0.363
NDUFB5	ILMN_1807397	0.000296	6.39e-06	-0.297
NDUFB7	ILMN_1813604	0.0106	0.000762	-0.295
NDUFB8	ILMN_1661170	0.00338	0.00017	-0.276
NDUFB9	ILMN_3243859	0.000394	9.5e-06	-0.455
NDUFC1	ILMN_1733603	0.00367	0.000189	-0.294
NDUFS4	ILMN_1812312	5.05e-05	5.77e-07	-0.431
NDUFS5	ILMN_1776104	0.000155	2.66e-06	-0.463
NDUFS8	ILMN_1794132	0.00832	0.000555	-0.29
NENF	ILMN_2142554	0.00623	0.000382	-0.311
NFX1	ILMN_1804610	0.00491	0.000279	-0.315
NGDN	ILMN_2324998	0.000112	1.74e-06	-0.307
NHP2	ILMN_3231390	0.0021	8.96e-05	-0.303
NISCH	ILMN_1735827	7.59e-05	1.01e-06	0.321
NLRC5	ILMN_1716704	1.43e-05	9.75e-08	0.287
NME1	ILMN_1741133	3.88e-06	1.34e-08	-0.516
NMT1	ILMN_1762678	0.000789	2.39e-05	0.27
NOD1	ILMN_2114422	2.37e-05	1.99e-07	0.335
NOD2	ILMN_1762594	0.0077	0.000503	0.32
NOL7	ILMN_1803853	8.26e-08	4.2e-11	-0.404
NOP56	ILMN_1705407	0.000737	2.15e-05	-0.285
NOTCH1	ILMN_1729161	7.8e-05	1.06e-06	0.44
NPEPL1	ILMN_1724194	0.00192	7.93e-05	0.295
NREP	ILMN_1680738	0.0262	3.23e-05	-0.328
NSA2	ILMN_1694259	0.00189	7.77e-05	-0.3
NTAN1	ILMN_1815552	0.0356	0.00377	-0.269
NUCB2	ILMN_1655913	1.78e-05	1.35e-07	-0.347
NUCKS1	ILMN_3251404	0.00806	0.000533	-0.29
NUDCD2	ILMN_2048822	9.33e-06	4.9e-08	-0.392
NUDT9	ILMN_1680239	0.00108	1.33e-06	-0.393
NUP210	ILMN_1784467	0.0018	7.3e-05	0.334
OAZ2	ILMN_3239460	0.0298	0.00298	0.267
OCIAD2	ILMN_1772286	0.00437	0.000238	-0.393
OGFR	ILMN_1728224	2.5e-06	7.13e-09	0.273
OGG1	ILMN_2352609	0.033	4.07e-05	-0.3019
OLIG1	ILMN_1666089	0.00594	0.000359	0.328
OLIG2	ILMN_1727567	0.00357	0.000182	0.392
OPLAH	ILMN_1711030	0.00115	3.96e-05	0.457
OSBPL5	ILMN_2307032	0.0049	0.000278	0.3
OSGIN2	ILMN_1757732	0.0033	0.000165	0.296
OSTC	ILMN_1776005	2.81e-06	8.38e-09	-0.43
OXNAD1	ILMN_1764770	0.012	1.48e-05	-0.414
PABPC1	ILMN_2136133	0.0107	1.32e-05	-0.433
PACSIN2	ILMN_3307772	0.00144	5.47e-05	0.335
PAK1	ILMN_1767365	4.87e-06	1.87e-08	0.411
PAK1IP1	ILMN_2054145	7.39e-05	9.73e-07	-0.306
PANX2	ILMN_1694810	0.00972	0.000684	0.434
PAPOLA	ILMN_1798354	0.00152	1.88e-06	0.295
PARP10	ILMN_2262044	2.81e-05	2.57e-07	0.444
PARP12	ILMN_1718558	0.000734	2.13e-05	0.409
PARP14	ILMN_1691731	0.000468	1.19e-05	0.388
PBDC1	ILMN_1768176	0.000639	1.78e-05	-0.303
PCNA	ILMN_1694177	1.16e-05	6.94e-08	-0.414
PCNX1	ILMN_1740010	9.32e-05	1.35e-06	0.328
PCSK7	ILMN_1699545	0.000159	2.77e-06	0.358
PDCD10	ILMN_2365196	1.53e-05	1.07e-07	-0.33
PDCD5	ILMN_2228710	0.00484	0.000273	-0.274
PDHB	ILMN_1739274	0.000128	1.58e-07	-0.435
PDIA5	ILMN_1695763	0.0257	3.17e-05	-0.325
PDXK	ILMN_1672504	3.2e-06	9.91e-09	0.424
PEBP1	ILMN_1688089	0.0263	0.00253	-0.284
PECAM1	ILMN_1689518	1.32e-05	8.51e-08	0.409
PELI1	ILMN_1679268	0.0021	9e-05	0.395
PELI2	ILMN_1780132	0.0138	0.00108	0.269
PER2	ILMN_1738095	2.57e-05	2.27e-07	-0.276
PFKFB4	ILMN_1653292	0.0014	5.27e-05	0.418
PGD	ILMN_1794165	0.00486	0.000274	0.321
PHF2	ILMN_1726426	0.0281	3.47e-05	-0.329
PHKA2	ILMN_1814074	2.89e-05	2.65e-07	0.317
PIEZO1	ILMN_1752249	4.52e-06	1.66e-08	0.417
PIGF	ILMN_1808938	1.53e-05	1.08e-07	-0.268
PIGP	ILMN_1764871	6.32e-06	2.87e-08	-0.369
PIK3CD	ILMN_1766275	2.79e-06	8.26e-09	0.315
PIM1	ILMN_1815023	0.0127	0.000973	0.312
PITPNM1	ILMN_1653220	1.45e-06	3.13e-09	0.281
PKIA	ILMN_1762262	0.00394	0.000207	-0.309
PKN2	ILMN_1706825	0.0026	0.00012	0.276
PLA2G16	ILMN_1667711	0.00282	0.000133	-0.352
PLAC8	ILMN_1653026	0.00131	4.77e-05	-0.381
PLAGL2	ILMN_1786601	6.68e-06	3.13e-08	0.326
PLCB2	ILMN_1724066	5.63e-08	2.13e-11	0.61
PLCG2	ILMN_1815719	0.000237	4.79e-06	0.28
PLCH2	ILMN_2061565	0.00306	0.00015	0.317
PLEKHM2	ILMN_1683980	7.41e-05	9.8e-07	0.334
PLEKHO2	ILMN_1689968	9.33e-06	4.92e-08	0.401
PLGRKT	ILMN_1709043	6.82e-05	8.73e-07	-0.275
PLXNC1	ILMN_2117623	0.0123	0.000934	0.336
PNPLA6	ILMN_1799614	1.65e-05	1.21e-07	0.351
POLR2G	ILMN_1748438	0.000191	3.57e-06	-0.264
POLR2H	ILMN_1689445	0.000438	1.1e-05	-0.271
POLR2J2	ILMN_3241970	0.000266	5.56e-06	-0.365
POLR2J3	ILMN_1677138	5.71e-06	2.44e-08	-0.44
POMP	ILMN_1693287	0.00138	5.15e-05	-0.334
PON2	ILMN_2354381	7.05e-06	8.7e-09	-0.436
PPA2	ILMN_1687785	1.78e-05	1.35e-07	-0.319
PPCS	ILMN_2396996	0.000741	2.17e-05	-0.289
PPIAL4A	ILMN_1776260	1.68e-06	3.8e-09	-0.456
PPIB	ILMN_1703622	0.00235	0.000105	-0.323
PPIL3	ILMN_1770020	0.00211	9.07e-05	-0.319
PPM1F	ILMN_2059535	0.000219	4.29e-06	0.391
PPP1R15A	ILMN_1659936	1.06e-05	5.92e-08	0.4
PPP1R16B	ILMN_1727098	0.00189	7.72e-05	0.351
PPP6R3	ILMN_1732725	1.81e-09	2.23e-12	0.409
PRDX1	ILMN_2366388	2.54e-05	2.24e-07	-0.353
PRELID3B	ILMN_1728168	0.000541	6.68e-07	-0.368
PRICKLE4	ILMN_1695868	3.01e-05	2.82e-07	-0.358
PRKCZ	ILMN_2253286	0.0461	5.69e-05	-0.2688
PRKX	ILMN_2205050	2.72e-07	3.12e-10	0.34
PRPF8	ILMN_1738677	0.00659	0.00041	0.305
PSAP	ILMN_1749109	0.000126	2.02e-06	0.28
PSD4	ILMN_2154115	2.42e-07	2.51e-10	0.435
PSMA1	ILMN_1691809	2.47e-05	2.15e-07	-0.263
PSMA3	ILMN_2318011	0.000141	2.36e-06	-0.313
PSMA6	ILMN_1704094	6.6e-07	1.1e-09	-0.359
PSMB6	ILMN_1666409	0.00095	3.08e-05	-0.268
PSMB7	ILMN_1814156	8.27e-07	1.49e-09	-0.317
PSMC4	ILMN_2287888	0.00311	3.84e-06	-0.374
PSMG1	ILMN_1659285	6.46e-05	7.95e-07	-0.269
PSMG2	ILMN_2088410	0.000171	3.05e-06	-0.288
PSMG4	ILMN_3224204	0.0103	0.000734	-0.264
PSTPIP2	ILMN_1713058	0.0177	0.00149	0.289
PTAFR	ILMN_1746836	0.000949	3.07e-05	0.342
PTDSS1	ILMN_1688753	0.0101	0.000716	0.271
PTGDR2	ILMN_1703326	0.00283	0.000134	0.406
PTGDS	ILMN_1664464	0.00356	4.4e-06	-0.623
PTGES3	ILMN_1719749	0.00398	0.00021	-0.365
PTMA	ILMN_1759954	0.0053	0.000307	-0.589
PTPMT1	ILMN_3236945	0.000458	1.16e-05	-0.301
PTPN1	ILMN_1681591	0.000258	5.34e-06	0.3
PTPN2	ILMN_2400030	0.0342	4.22e-05	-0.326
PTPRE	ILMN_1660907	0.0385	4.75e-05	-0.351
PTS	ILMN_2162328	0.000322	7.22e-06	-0.27
PTTG1	ILMN_2042771	0.00427	0.000231	-0.304
PUM1	ILMN_1783424	0.000705	8.7e-07	-0.36
PYCR2	ILMN_1808568	0.0161	1.99e-05	-0.337
QDPR	ILMN_1672443	0.00247	3.05e-06	-0.385
R3HDM4	ILMN_1808202	0.0278	0.00273	0.322
RAB11FIP4	ILMN_1681467	3.76e-06	1.25e-08	0.362
RAB9A	ILMN_1750409	5.99e-07	7.4e-10	-0.451
RABL2A	ILMN_2278561	0.0143	1.77e-05	-0.422
RAD54L2	ILMN_3244803	9.16e-05	1.31e-06	0.282
RAF1	ILMN_1813489	0.000408	9.93e-06	0.333
RALB	ILMN_1676358	0.0285	0.00281	0.284
RANBP1	ILMN_2109156	0.00196	8.16e-05	-0.329
RASGRP2	ILMN_1794594	0.00518	0.000299	0.316
RBCK1	ILMN_2406313	2.98e-05	2.79e-07	0.266
RBM5	ILMN_1786893	2.92e-05	2.7e-07	0.33
RBX1	ILMN_1666670	0.00276	0.00013	-0.336
RDH11	ILMN_2128741	9.21e-06	4.78e-08	-0.301
REM2	ILMN_1745262	0.00796	0.000523	0.314
REXO1	ILMN_1753008	2.55e-07	2.85e-10	0.331
REXO2	ILMN_1749009	0.00543	0.000318	-0.322
RFESD	ILMN_2100458	0.0128	0.00098	-0.274
RFX1	ILMN_1725787	1.83e-07	1.47e-10	0.418
RGCC	ILMN_1658494	0.024	0.00223	-0.286
RGL2	ILMN_2124386	0.00161	6.35e-05	0.286
RGMA	ILMN_1717636	0.00586	7.23e-06	0.277
RGS18	ILMN_2101278	0.00484	5.98e-06	0.335
RHEB	ILMN_1657949	5.5e-05	6.54e-07	-0.266
RIDA	ILMN_1807633	1.87e-05	1.47e-07	-0.282
RIPK1	ILMN_2119535	1.47e-06	3.21e-09	0.365
RMDN3	ILMN_1727309	0.0495	6.11e-05	-0.339
RNASE2	ILMN_1730628	0.0208	0.00184	-0.439
RNASE6	ILMN_1780533	0.000844	2.6e-05	-0.36
RNASEH2B	ILMN_1782488	0.0043	0.000234	-0.369
RNF181	ILMN_1655340	0.0229	0.00209	-0.303
RNF31	ILMN_1758831	1.42e-06	3.03e-09	0.32
RNF7	ILMN_1711862	0.000133	2.16e-06	-0.291
RP2	ILMN_1659255	0.0397	0.00439	0.264
RPA3	ILMN_1716895	0.000138	2.27e-06	-0.361
RPAIN	ILMN_1770339	0.00105	3.53e-05	-0.265
RPF1	ILMN_1655734	0.000182	3.33e-06	-0.269
RPF2	ILMN_1664167	5.2e-05	6.02e-07	-0.359
RPL10A	ILMN_1808041	0.000172	3.08e-06	-0.563
RPL12	ILMN_1653469	0.0113	0.000829	-0.291
RPL13	ILMN_2413278	0.0169	0.0014	-0.342
RPL14	ILMN_1726460	0.00237	0.000107	-0.572
RPL17	ILMN_1655422	7.78e-06	3.74e-08	-0.489
RPL21	ILMN_2290808	0.00471	0.000262	-0.3
RPL23	ILMN_1755115	0.00137	5.11e-05	-0.58
RPL23A	ILMN_1788607	8.81e-05	1.24e-06	-0.406
RPL26	ILMN_1731546	0.00581	0.000348	-0.329
RPL26L1	ILMN_1776586	2.23e-05	1.82e-07	-0.312
RPL30	ILMN_1754303	5.65e-05	6.76e-07	-0.327
RPL34	ILMN_1774823	0.000136	2.23e-06	-0.32
RPL35A	ILMN_1756360	0.000543	1.44e-05	-0.302
RPL36AL	ILMN_2189933	0.00106	3.56e-05	-0.309
RPL37A	ILMN_2051519	0.0371	0.004	-0.276
RPL5	ILMN_2087080	0.00729	0.000468	-0.317
RPL7	ILMN_1815292	0.000142	2.38e-06	-0.528
RPL9	ILMN_2408415	0.00128	4.63e-05	-0.598
RPLP0	ILMN_1745075	1.21e-05	7.65e-08	-0.458
RPLP1	ILMN_1689725	0.00626	0.000384	-0.586
RPS13	ILMN_1777344	0.00164	6.52e-05	-0.319
RPS15A	ILMN_2255310	0.000769	2.3e-05	-0.431
RPS17	ILMN_2207539	0.00213	9.18e-05	-0.389
RPS21	ILMN_1800573	0.00254	0.000116	-0.396
RPS24	ILMN_2399893	1.07e-06	2.01e-09	-0.409
RPS26	ILMN_2209027	0.007	0.00044	-0.707
RPS27A	ILMN_1755883	0.0157	0.00128	-0.277
RPS27L	ILMN_1712678	0.000403	9.79e-06	-0.369
RPS28	ILMN_1651228	0.00243	0.00011	-0.603
RPS8	ILMN_3243700	0.0176	0.00148	-0.278
RRP12	ILMN_1767253	0.00234	0.000105	0.337
RTN4	ILMN_2352036	0.00135	1.67e-06	-0.538
RWDD1	ILMN_2316806	0.000281	5.97e-06	-0.28
RXRA	ILMN_1687315	0.000482	1.24e-05	0.284
S100A10	ILMN_1796712	0.000183	2.26e-07	-0.51
SAFB	ILMN_1722059	0.000466	1.18e-05	0.279
SAMD9L	ILMN_1799467	0.0133	0.00103	0.352
SBDS	ILMN_1679045	0.0152	0.00122	-0.279
SBF1	ILMN_1703246	2.46e-05	2.12e-07	0.419
SBNO2	ILMN_1808811	0.0101	0.00072	0.281
SCAP	ILMN_1677534	1.64e-06	3.62e-09	0.437
SDHAF3	ILMN_1771348	5.89e-06	2.54e-08	-0.313
SEC11C	ILMN_1701681	7.99e-05	1.1e-06	-0.451
SEC16A	ILMN_2126344	8.27e-07	1.49e-09	0.392
SEC61A1	ILMN_1659564	0.000765	2.26e-05	0.301
SEC61B	ILMN_1801852	0.00232	0.000104	-0.333
SEC61G	ILMN_2367020	0.000134	2.19e-06	-0.461
SELL	ILMN_1724422	0.00154	6e-05	0.331
SEMA4A	ILMN_1702787	0.000394	9.51e-06	0.468
SEMA4D	ILMN_1687533	1.19e-07	7.07e-11	0.421
SERF1B	ILMN_1655011	2.13e-05	1.71e-07	-0.3
SERPINE2	ILMN_1655595	0.00301	0.000146	-0.301
SETX	ILMN_1763436	7.99e-05	1.1e-06	0.313
SF3B1	ILMN_1674780	8.1e-05	1e-07	-0.403
SF3B2	ILMN_1775939	0.000176	3.19e-06	0.284
SF3B5	ILMN_1689389	0.00667	0.000415	-0.323
SF3B6	ILMN_2182120	0.000582	1.57e-05	-0.421
SGSM2	ILMN_1779171	0.00147	5.64e-05	0.272
SH3BGRL	ILMN_1702835	0.016	1.98e-05	-0.36
SH3BP5L	ILMN_1665384	6.95e-05	8.99e-07	0.349
SH3TC1	ILMN_1756595	0.000352	8.11e-06	0.275
SHKBP1	ILMN_1765493	0.00285	0.000136	0.286
SIDT2	ILMN_1791912	0.00291	0.00014	0.298
SIGLEC10	ILMN_1655549	0.00156	6.07e-05	0.378
SIN3B	ILMN_1788315	3.77e-06	1.26e-08	0.263
SIRPA	ILMN_2372974	0.000653	1.83e-05	0.351
SKIV2L	ILMN_1666512	3.32e-05	3.24e-07	0.341
SLBP	ILMN_2055700	9.92e-05	1.22e-07	-0.544
SLC12A9	ILMN_1695962	0.00079	2.4e-05	0.345
SLC15A3	ILMN_2085862	3.6e-05	3.64e-07	0.345
SLC16A3	ILMN_2364022	0.000212	4.12e-06	0.346
SLC19A1	ILMN_1698996	0.000326	7.33e-06	0.328
SLC25A4	ILMN_2211780	0.00218	9.47e-05	-0.276
SLC27A1	ILMN_1787718	0.00163	6.43e-05	0.276
SLC2A3	ILMN_1775708	0.0112	1.38e-05	0.403
SLC43A2	ILMN_1787127	0.000126	2.02e-06	0.427
SLC44A2	ILMN_1771987	0.000218	4.27e-06	0.343
SLC45A3	ILMN_1726114	1.83e-05	1.42e-07	0.407
SLC45A4	ILMN_2391976	0.000125	2e-06	0.288
SLC8B1	ILMN_1701655	0.000106	1.6e-06	0.301
SLC9A1	ILMN_1800425	2.3e-06	6.19e-09	0.375
SLC9A8	ILMN_1690625	3.76e-05	3.83e-07	0.407
SLIRP	ILMN_1661945	0.000877	2.76e-05	-0.453
SLTM	ILMN_1718815	7.37e-05	9.1e-08	-0.371
SMCHD1	ILMN_1808148	1.41e-05	9.55e-08	0.361
SMG5	ILMN_2126239	8.86e-06	4.52e-08	0.318
SMIM11A	ILMN_3238845	3.98e-06	1.43e-08	-0.317
SNAPC4	ILMN_1677484	8.4e-05	1.17e-06	0.275
SNRPB2	ILMN_1771620	0.000207	3.96e-06	-0.336
SNRPD2	ILMN_2369785	0.0177	0.0015	-0.306
SNRPF	ILMN_1678966	0.000356	8.22e-06	-0.471
SNRPG	ILMN_1683562	0.00946	0.000657	-0.3
SNRPN	ILMN_1693341	5.2e-05	5.98e-07	-0.436
SNU13	ILMN_1709809	2.08e-06	5.38e-09	-0.356
SNURF	ILMN_1660000	0.000136	2.23e-06	-0.36
SOD1	ILMN_1662438	0.000474	1.21e-05	-0.352
SORL1	ILMN_1759818	4.38e-05	4.74e-07	0.527
SORT1	ILMN_1707077	0.00309	0.000152	0.29
SPATA13	ILMN_1742824	0.00125	4.46e-05	0.324
SPATA2L	ILMN_1691111	0.00402	4.96e-06	0.281
SPCS1	ILMN_1665280	0.000235	4.71e-06	-0.294
SPEN	ILMN_1802611	1.11e-06	2.15e-09	0.327
SPOCD1	ILMN_1784948	0.0485	0.00579	0.29
SPP1	ILMN_2374449	0.0365	4.51e-05	-0.3139
SRP14	ILMN_2234758	0.000186	3.45e-06	-0.307
SRRM2	ILMN_1734602	6.57e-05	8.19e-07	0.321
SRSF11	ILMN_1657790	0.0144	0.00114	-0.306
SSBP1	ILMN_1809478	0.000144	2.43e-06	-0.37
SSBP2	ILMN_1711608	0.0107	1.32e-05	-0.341
SSH2	ILMN_1672834	0.000101	1.5e-06	0.437
SSR2	ILMN_1783226	0.000469	1.2e-05	-0.28
SSR4	ILMN_1680403	0.00305	0.000149	-0.32
ST13	ILMN_1765204	0.0089	0.000604	-0.272
ST3GAL4	ILMN_2204545	0.0125	1.54e-05	0.268
STAT1	ILMN_1777325	0.000365	8.52e-06	0.444
STAT5A	ILMN_1753547	6.2e-07	9.58e-10	0.36
STAT5B	ILMN_1684034	0.00033	7.44e-06	0.279
STAT6	ILMN_1763198	0.000832	2.55e-05	0.269
STK10	ILMN_1651692	5.03e-07	7.03e-10	0.32
STK11IP	ILMN_1690085	2e-08	2.12e-12	0.312
STK38	ILMN_2152581	1.13e-06	2.25e-09	0.365
STX3	ILMN_1659544	0.0469	0.00551	0.274
STX8	ILMN_1752895	0.00014	2.31e-06	-0.304
SUB1	ILMN_1736054	0.000216	4.21e-06	-0.263
SUMO1	ILMN_2379835	0.000257	5.32e-06	-0.397
SUMO2	ILMN_1738150	0.00204	8.66e-05	-0.545
SUMO3	ILMN_1725642	0.000451	5.57e-07	-0.398
SUN2	ILMN_2099301	0.000178	3.25e-06	0.368
SUSD6	ILMN_2226917	0.00118	4.17e-05	0.283
SYK	ILMN_2059549	6.51e-05	8.09e-07	0.362
SYPL1	ILMN_1764087	2.68e-06	3.31e-09	-0.465
SYTL3	ILMN_1720623	0.00047	1.2e-05	0.264
TAF1D	ILMN_2063114	0.00101	3.37e-05	-0.267
TANK	ILMN_2292387	0.047	0.00553	-0.285
TAP1	ILMN_1751079	1.78e-05	1.35e-07	0.505
TAP2	ILMN_1759250	0.00102	3.39e-05	0.304
TATDN1	ILMN_2179397	0.000208	3.99e-06	-0.357
TBC1D14	ILMN_1779886	2.25e-05	1.87e-07	0.383
TBC1D2B	ILMN_2064606	2.31e-07	2.2e-10	0.352
TBCA	ILMN_1726239	0.0247	0.00232	-0.271
TCEA3	ILMN_1726928	0.00373	0.000193	-0.433
TCEAL3	ILMN_1749478	0.00331	4.09e-06	-0.417
TCEAL4	ILMN_1748625	9.37e-06	5.02e-08	-0.337
TCEAL8	ILMN_2402272	2.63e-05	2.36e-07	-0.395
TCTEX1D2	ILMN_1700955	0.00393	0.000207	-0.299
TDP2	ILMN_2183216	0.0485	0.00579	-0.324
TECPR1	ILMN_1767651	5.05e-05	5.76e-07	0.362
TECR	ILMN_1720799	0.00516	6.37e-06	-0.435
TFF3	ILMN_1811387	0.0136	1.68e-05	0.3
TGIF1	ILMN_2245292	0.00162	2e-06	-0.2852
THOC3	ILMN_2298936	0.00142	1.75e-06	-0.45
THOC7	ILMN_1805028	0.00138	5.16e-05	-0.416
TIMM21	ILMN_1748916	6.28e-08	7.75e-11	-0.443
TIMM23	ILMN_1679555	8.81e-06	4.39e-08	-0.315
TIMM9	ILMN_1653709	0.000129	2.09e-06	-0.316
TKT	ILMN_1736597	8.59e-05	1.21e-06	0.419
TLE3	ILMN_2234412	0.000627	1.74e-05	0.333
TLN1	ILMN_1696643	2.52e-05	2.21e-07	0.374
TLR4	ILMN_1706217	0.00533	0.00031	0.353
TLR5	ILMN_1722981	0.0252	3.11e-05	0.286
TLR6	ILMN_1749287	0.000855	2.65e-05	0.298
TMA7	ILMN_1707783	0.000393	9.46e-06	-0.372
TMBIM6	ILMN_1693311	2.69e-05	2.41e-07	0.353
TMC6	ILMN_1794677	0.00178	7.19e-05	0.336
TMEM120A	ILMN_1654516	0.0111	1.37e-05	0.271
TMEM126A	ILMN_2217809	1.66e-05	1.23e-07	-0.344
TMEM126B	ILMN_1766851	1.32e-05	8.57e-08	-0.323
TMEM140	ILMN_1736863	0.00161	6.37e-05	0.325
TMEM14B	ILMN_1685258	1.07e-06	2.04e-09	-0.475
TMEM14C	ILMN_2175131	0.000281	5.98e-06	-0.343
TMEM160	ILMN_1704024	0.0117	0.000874	-0.28
TMEM167A	ILMN_1742813	0.000279	5.92e-06	-0.414
TMEM206	ILMN_3247821	0.0131	1.62e-05	-0.3161
TMEM243	ILMN_1751143	0.00377	0.000196	-0.314
TMEM251	ILMN_3269775	5.22e-06	2.19e-08	-0.263
TMEM258	ILMN_1786759	0.0215	0.00192	-0.282
TMEM263	ILMN_1804611	0.00133	4.93e-05	-0.272
TMEM35B	ILMN_3265343	0.000109	1.66e-06	-0.304
TMEM63A	ILMN_1719649	0.00064	1.78e-05	0.265
TNFAIP2	ILMN_1727689	0.000337	7.63e-06	0.33
TNFAIP8	ILMN_2414325	0.0428	5.28e-05	-0.361
TNFRSF17	ILMN_1768016	0.0112	0.000817	-0.454
TNFRSF1A	ILMN_1685005	0.00158	6.17e-05	0.276
TNFRSF1B	ILMN_1764788	9.37e-06	5e-08	0.457
TNFSF10	ILMN_1801307	0.0047	5.8e-06	0.328
TNIP1	ILMN_1703650	0.0109	0.000794	0.281
TNPO3	ILMN_1683811	1.07e-06	2.03e-09	0.324
TNS3	ILMN_1667893	0.00257	0.000118	0.271
TOMM5	ILMN_1808661	0.000105	1.59e-06	-0.393
TOMM6	ILMN_3235113	0.000125	1.99e-06	-0.363
TOP3B	ILMN_1765021	0.000174	3.13e-06	0.28
TP53RK	ILMN_1764851	0.00942	1.16e-05	0.263
TPCN2	ILMN_1726873	0.000441	1.11e-05	0.284
TPRKB	ILMN_1690307	1.66e-07	1.26e-10	-0.401
TRA2B	ILMN_1742798	9.37e-05	1.36e-06	-0.275
TRAFD1	ILMN_1758250	8.67e-05	1.22e-06	0.303
TRANK1	ILMN_1750321	8.92e-06	4.57e-08	0.382
TRAPPC2B	ILMN_2211122	4.89e-06	1.89e-08	-0.367
TREML2	ILMN_1740864	0.00633	0.00039	0.282
TRIB1	ILMN_1803811	0.000419	1.03e-05	0.39
TRIM11	ILMN_1718619	5.11e-05	5.86e-07	0.273
TRIM22	ILMN_1779252	0.0472	0.00556	0.282
TRIM51	ILMN_1753648	0.000231	4.61e-06	0.329
TRIM8	ILMN_1746704	0.000104	1.56e-06	0.303
TRMT112	ILMN_1690802	0.000123	1.95e-06	-0.418
TRMT5	ILMN_2167922	0.001	1.23e-06	-0.374
TRPC4AP	ILMN_2402805	0.00023	4.59e-06	0.333
TRRAP	ILMN_1660368	0.000359	8.3e-06	0.339
TSEN15	ILMN_3225244	0.00306	0.00015	-0.287
TSNAX	ILMN_1713668	0.0311	3.84e-05	-0.333
TSPAN13	ILMN_2130525	0.00762	9.41e-06	-0.457
TSPAN3	ILMN_1655469	0.000134	1.65e-07	-0.472
TSPYL1	ILMN_1779014	0.000283	3.49e-07	-0.395
TTLL12	ILMN_1663113	6.78e-05	8.66e-07	0.278
TUBB6	ILMN_1702636	0.0276	3.41e-05	-0.3076
TXN	ILMN_1680314	0.00258	0.000119	-0.383
TXNL1	ILMN_1756860	0.000422	1.04e-05	-0.438
TXNL4B	ILMN_1748488	3.05e-06	3.77e-09	0.298
TYK2	ILMN_1676955	1.08e-05	6.11e-08	0.343
TYMS	ILMN_1806040	0.00316	0.000156	-0.311
U2AF1	ILMN_2362368	0.00329	0.000165	-0.338
UBA7	ILMN_1794612	0.0001	1.48e-06	0.278
UBE2E2	ILMN_1707475	0.00779	9.62e-06	-0.371
UBE2E3	ILMN_2390338	0.00497	6.14e-06	-0.37
UBE2F	ILMN_2164242	0.0498	0.00602	-0.351
UBE2I	ILMN_1810474	0.0038	4.69e-06	-0.357
UBE2V2	ILMN_1770515	1.87e-08	9.69e-13	-0.337
UBL3	ILMN_1810729	0.000295	3.64e-07	0.318
UBL5	ILMN_2340065	0.00132	4.83e-05	-0.335
UBLCP1	ILMN_2202481	0.00258	0.000119	-0.283
UBR2	ILMN_1663489	0.000962	3.14e-05	0.299
UBXN2B	ILMN_3236556	0.00613	0.000374	0.307
UFC1	ILMN_2110281	5.65e-05	6.77e-07	-0.313
UPF1	ILMN_1688011	4.29e-07	5.36e-10	0.408
UPF2	ILMN_1739283	0.014	0.00109	-0.356
UQCRB	ILMN_1759453	2.24e-06	5.96e-09	-0.498
UQCRH	ILMN_1792138	9.86e-05	1.45e-06	-0.555
UQCRHL	ILMN_1718136	1.36e-05	9.06e-08	-0.534
UQCRQ	ILMN_1666471	0.00235	0.000105	-0.365
USP7	ILMN_1729319	0.00214	9.27e-05	0.304
UTP3	ILMN_1745423	0.000302	6.61e-06	-0.39
UTY	ILMN_1739587	4.73e-06	1.77e-08	-0.381
UXT	ILMN_1671314	0.0027	0.000126	-0.328
VAMP4	ILMN_1804676	1.68e-06	3.95e-09	-0.314
VASH1	ILMN_1796216	0.00201	8.51e-05	0.329
VAV1	ILMN_1717334	0.000114	1.78e-06	0.395
VBP1	ILMN_1800612	1.01e-05	5.49e-08	-0.263
VCAN	ILMN_1687301	0.00104	1.28e-06	0.39
VEGFB	ILMN_1726981	0.0161	1.99e-05	-0.441
VHL	ILMN_2376625	0.00169	2.09e-06	-0.476
VPS29	ILMN_1704619	1.43e-05	9.83e-08	-0.286
VPS35	ILMN_1761721	0.0309	3.81e-05	-0.333
VPS37C	ILMN_1789233	0.000199	3.78e-06	0.342
VPS9D1	ILMN_1693630	0.000208	4e-06	0.387
WARS	ILMN_2337655	4.52e-05	4.99e-07	0.513
WAS	ILMN_1760027	0.00442	0.000242	0.276
WBP11	ILMN_1661051	0.0431	5.32e-05	-0.2828
WBP2	ILMN_1788604	0.0117	0.000871	0.281
WDFY1	ILMN_1676448	0.00836	1.03e-05	0.263
WDR1	ILMN_1675844	0.0182	0.00154	0.272
WDR6	ILMN_1669484	0.00477	0.000268	0.28
WDR83OS	ILMN_1757914	4.95e-05	5.62e-07	-0.394
WDSUB1	ILMN_1735275	0.0359	4.43e-05	-0.3184
XPO6	ILMN_1755235	1.11e-05	6.54e-08	0.478
YTHDF2	ILMN_1730658	0.0107	1.32e-05	-0.326
YTHDF3	ILMN_1657470	4.07e-05	5.02e-08	0.314
YWHAB	ILMN_2277099	4.23e-05	5.22e-08	-0.423
YWHAE	ILMN_1807535	0.000218	2.69e-07	-0.332
YY1	ILMN_2181540	1.68e-05	2.07e-08	-0.636
ZBED1	ILMN_1694466	3.88e-06	1.35e-08	0.29
ZBTB17	ILMN_1711048	2.21e-07	1.97e-10	0.272
ZBTB42	ILMN_3239445	0.000158	2.74e-06	0.271
ZDHHC8	ILMN_1789492	0.00138	5.16e-05	0.296
ZFY	ILMN_2090059	6.32e-06	2.88e-08	-0.318
ZMIZ1	ILMN_1771627	0.00142	5.34e-05	0.286
ZMYM6	ILMN_1657632	0.000966	3.15e-05	-0.307
ZMYND15	ILMN_1778136	0.00216	9.35e-05	0.289
ZNF319	ILMN_1711361	0.000765	2.26e-05	0.268
ZNF341	ILMN_2043728	5.43e-07	8.04e-10	0.314
ZNF428	ILMN_1652754	0.00499	0.000285	-0.303
ZNF438	ILMN_1678494	0.0021	2.59e-06	0.35
ZNF467	ILMN_1779015	0.0196	0.0017	0.296
ZNF585A	ILMN_1764415	3.32e-05	3.26e-07	-0.279
ZNF746	ILMN_1706342	0.00101	3.34e-05	0.34
ZNF91	ILMN_1802053	0.00698	8.62e-06	0.326
ZNFX1	ILMN_1745148	2.16e-07	1.88e-10	0.423
ZNHIT3	ILMN_1750044	3.24e-08	6.85e-12	-0.417

## Sheet: supplementary table 2
Gene.symbol	ID	FDR	P.Value	logFC
ZFP36L2	ILMN_2150258	8.38e-09	6.05e-11	-1.28861
CSF2RB	ILMN_1798475	2.82e-10	5.26e-13	-1.24863
JAK1	ILMN_1793384	5.35e-08	7.46e-10	-1.15798
LSP1	ILMN_1654778	4.77e-09	2.81e-11	-1.14675
GATA2	ILMN_2102670	1.22e-09	4.49e-12	-1.09285
PACS1	ILMN_1716488	6.99e-10	2.33e-12	-1.06519
ZMIZ1	ILMN_1771627	6.7e-12	4.57e-15	-1.03232
MPZL1	ILMN_2386008	8.54e-07	2.58e-08	-1.00561
TAF6	ILMN_2378708	7.9e-12	6.06e-15	-0.992494
PTGDR	ILMN_2062714	1.18e-05	7.12e-07	-0.975499
HDC	ILMN_1792323	0.000326	4.06e-05	-0.966453
RASGRP4	ILMN_1714650	2.74e-08	3.14e-10	-0.963521
SLC45A3	ILMN_1726114	3.4e-06	1.5e-07	-0.957387
LGALS9	ILMN_2412214	7.84e-08	1.17e-09	-0.929232
ATXN2L	ILMN_2271627	3.86e-11	4.28e-14	-0.926906
ATP2A2	ILMN_1655884	8.77e-08	1.38e-09	-0.920836
USP22	ILMN_1666609	2.17e-12	9.26e-16	-0.920731
HERC3	ILMN_1741032	8.77e-07	2.66e-08	-0.909825
CNOT3	ILMN_2207393	1.4e-09	5.61e-12	-0.907994
LILRA1	ILMN_1734748	5.77e-09	3.81e-11	-0.904512
TXK	ILMN_1741143	1.55e-06	5.6e-08	-0.902861
SSBP3	ILMN_2361163	2.64e-06	1.09e-07	-0.901698
MAT2B	ILMN_1680246	1.19e-05	7.24e-07	-0.897702
GNAQ	ILMN_1659923	6.53e-06	3.41e-07	-0.896485
HM13	ILMN_1807833	7.5e-10	2.56e-12	-0.887592
EPHB1	ILMN_1692261	1.37e-05	8.63e-07	-0.882173
RTN1	ILMN_1756928	5.77e-09	3.81e-11	-0.870925
OAS2	ILMN_1736729	5.85e-06	2.96e-07	-0.870378
CHST7	ILMN_1732831	5.18e-12	2.65e-15	-0.862868
PTGDR2	ILMN_1703326	0.00043	5.7e-05	-0.862587
TSPAN13	ILMN_1669881	5.21e-05	4.37e-06	-0.855947
KDM5C	ILMN_1798224	8.09e-09	5.73e-11	-0.85432
TCF7	ILMN_1676470	5.73e-08	8.11e-10	-0.853158
MAP7	ILMN_1712719	3e-07	6.88e-09	-0.849402
CD3E	ILMN_1739794	3.48e-08	4.25e-10	-0.848784
IRF2	ILMN_1765547	5.18e-09	3.09e-11	-0.844888
MICAL2	ILMN_1785141	2.1e-07	4.44e-09	-0.843081
SLC39A6	ILMN_1750394	9.31e-07	2.9e-08	-0.841863
XYLT1	ILMN_1830462	0.00826	0.00206	-0.840559
ATP2C1	ILMN_2340565	7.47e-06	4.05e-07	-0.83633
FOS	ILMN_1669523	4.06e-06	1.89e-07	-0.835195
NCOR1	ILMN_2186369	5.77e-09	3.7e-11	-0.833007
PLAGL1	ILMN_1815121	1.02e-06	3.23e-08	-0.81392
RELA	ILMN_1705266	1.87e-10	3.2e-13	-0.809351
KIAA1211L	ILMN_1776121	1.71e-06	6.24e-08	-0.808277
BHLHE40	ILMN_1768534	4.07e-11	5.26e-14	-0.806879
NUP153	ILMN_1705907	8.87e-06	5.09e-07	-0.794739
NR2C2	ILMN_3251303	4.21e-07	1.04e-08	-0.79093
BCOR	ILMN_1773117	4.24e-09	2.46e-11	-0.789002
SF1	ILMN_1712560	1.86e-10	3.02e-13	-0.788259
HPS3	ILMN_1762224	1.2e-05	7.33e-07	-0.788201
TAF4	ILMN_1737535	2.18e-06	8.54e-08	-0.781895
DCK	ILMN_1651433	0.000341	4.29e-05	-0.778438
PPDPF	ILMN_1720430	1.38e-05	8.73e-07	-0.778033
SPON2	ILMN_1676099	0.00118	0.000194	-0.769819
CD4	ILMN_1727284	4.24e-09	2.45e-11	-0.765231
SCAF8	ILMN_1681675	3.42e-06	1.53e-07	-0.765006
FAM84B	ILMN_1670807	4.11e-05	3.26e-06	-0.764472
GATAD2B	ILMN_1766359	1.32e-09	5.07e-12	-0.761032
APP	ILMN_2404065	2.9e-07	6.49e-09	-0.759947
KIFAP3	ILMN_2119224	1.27e-06	4.35e-08	-0.759431
CHI3L1	ILMN_3307868	0.0107	0.00284	-0.755908
PRRC2C	ILMN_1743137	1.19e-08	9.83e-11	-0.755016
PROSER1	ILMN_1795128	5.68e-05	4.87e-06	-0.754748
NLRP1	ILMN_2313079	1.44e-07	2.71e-09	-0.754678
MTMR12	ILMN_1802831	1.34e-07	2.46e-09	-0.75177
NOLC1	ILMN_2184640	1.91e-07	3.89e-09	-0.747023
CASC4	ILMN_2325574	0.00176	0.000312	-0.745006
C10orf105	ILMN_3181538	1.21e-05	7.36e-07	-0.739587
ARMCX3	ILMN_2334760	0.00013	1.32e-05	-0.73684
MID1IP1	ILMN_1668960	3.17e-09	1.73e-11	-0.736726
CDC42BPB	ILMN_1689989	2.1e-09	9.79e-12	-0.736486
FPR2	ILMN_1740875	6.86e-05	6.08e-06	-0.736476
SH2B3	ILMN_1752046	2.8e-11	2.87e-14	-0.735562
MAGEE1	ILMN_2205032	7.01e-07	1.99e-08	-0.734666
EPB41L3	ILMN_2109197	0.000134	1.37e-05	-0.734534
SOGA1	ILMN_1693004	1.75e-07	3.44e-09	-0.734215
DHX9	ILMN_1656016	4.34e-08	5.59e-10	-0.73025
MPEG1	ILMN_1752355	2.1e-09	1.01e-11	-0.726395
RNF187	ILMN_1707372	4.62e-06	2.23e-07	-0.725714
EP300	ILMN_1744665	1.67e-07	3.26e-09	-0.72245
ABCB1	ILMN_1812070	3.04e-05	2.24e-06	-0.721565
DVL3	ILMN_2137464	2.74e-08	3.11e-10	-0.721097
HNRNPK	ILMN_3179371	3e-07	6.9e-09	-0.720382
CCR3	ILMN_1763322	0.000239	2.77e-05	-0.716504
LPIN2	ILMN_1670028	2.4e-08	2.58e-10	-0.716055
CXCL8	ILMN_2184373	0.0284	0.0093	-0.71455
LENG8	ILMN_1654890	8.96e-08	1.42e-09	-0.7129
PTPRC	ILMN_1653652	3.13e-06	1.34e-07	-0.712364
ITGB3	ILMN_1733324	0.000563	7.84e-05	-0.711613
OLIG2	ILMN_1727567	0.0081	0.00201	-0.711359
CTCF	ILMN_1786015	1.55e-09	6.46e-12	-0.710377
PRF1	ILMN_1740633	0.000275	3.28e-05	-0.710315
DAPK1	ILMN_1708340	1.1e-06	3.59e-08	-0.703562
AUTS2	ILMN_1749081	0.00013	1.32e-05	-0.702821
DMXL2	ILMN_1705663	0.000225	2.58e-05	-0.701237
KIAA1324	ILMN_1771482	0.01	0.0026	-0.701164
BCL9L	ILMN_1743966	2.5e-09	1.28e-11	-0.698208
PACSIN1	ILMN_1751020	1.36e-07	2.56e-09	-0.698183
CREBBP	ILMN_1809583	3.45e-06	1.54e-07	-0.688062
CYTH3	ILMN_2160727	2.82e-10	6.98e-13	-0.687979
GPR162	ILMN_1730816	2.43e-08	2.64e-10	-0.68756
PNMA1	ILMN_1770850	8.21e-07	2.43e-08	-0.686142
RRP1B	ILMN_1812973	1.18e-06	3.95e-08	-0.685109
SLC15A4	ILMN_2076463	3.38e-07	8.01e-09	-0.683547
IREB2	ILMN_1726554	5e-06	2.45e-07	-0.681531
SGK1	ILMN_1702487	2.65e-07	5.83e-09	-0.681338
AGAP1	ILMN_1800530	0.000864	0.000133	-0.678256
CXCR2	ILMN_1680397	9.31e-07	2.89e-08	-0.676595
RSPH3	ILMN_1788223	3.91e-06	1.8e-07	-0.675009
CA2	ILMN_1662795	0.000558	7.75e-05	-0.674827
LGALS9B	ILMN_2113333	2.34e-06	9.32e-08	-0.674316
ABCD1	ILMN_1772189	4.85e-06	2.36e-07	-0.673161
VAMP2	ILMN_1713491	1.16e-08	9.31e-11	-0.672751
FMNL1	ILMN_1782748	5.61e-07	1.52e-08	-0.671697
WDR11	ILMN_1662896	2.82e-05	2.05e-06	-0.671553
SAMD1	ILMN_1658821	3.32e-10	8.53e-13	-0.671161
ATN1	ILMN_1737833	2.11e-06	8.16e-08	-0.6706
CAPRIN1	ILMN_1754145	1.14e-07	1.99e-09	-0.668813
ELMSAN1	ILMN_1763091	4.07e-11	5.66e-14	-0.666927
IARS2	ILMN_1671207	8.53e-05	7.96e-06	-0.66626
AXIN2	ILMN_1724480	0.000128	1.29e-05	-0.666132
SLFN5	ILMN_1769550	4.56e-06	2.2e-07	-0.665189
TNFRSF21	ILMN_1699695	6.47e-07	1.79e-08	-0.664868
CRAMP1	ILMN_1660551	5.35e-08	7.48e-10	-0.663207
PTGDS	ILMN_1664464	0.0033	0.000678	-0.662796
GPR68	ILMN_1671142	6.92e-05	6.16e-06	-0.66079
HNRNPH1	ILMN_3246409	1.73e-06	6.32e-08	-0.660567
COG3	ILMN_1776154	0.000282	3.41e-05	-0.658925
CD9	ILMN_1695423	0.000154	1.61e-05	-0.656984
TIMP2	ILMN_1721876	3.49e-05	2.65e-06	-0.656746
SUN1	ILMN_1772316	7.51e-06	4.08e-07	-0.656587
PIK3CB	ILMN_1763347	0.000153	1.6e-05	-0.655617
PTGER4	ILMN_1795930	1.37e-05	8.61e-07	-0.655353
NCR3	ILMN_2044471	0.000178	1.96e-05	-0.654044
RRS1	ILMN_1767658	7.59e-06	4.14e-07	-0.653551
WDR47	ILMN_1741869	5.1e-05	4.25e-06	-0.653294
YTHDC2	ILMN_1725760	7.81e-06	4.3e-07	-0.650343
ZMYND8	ILMN_1652407	1.05e-06	3.37e-08	-0.649699
TRAK1	ILMN_2289924	8.4e-08	1.3e-09	-0.648591
NBPF14	ILMN_1698067	6.28e-10	1.98e-12	-0.648308
ACLY	ILMN_2371379	3.62e-10	1.02e-12	-0.646396
SCAF4	ILMN_1659874	2.27e-08	2.38e-10	-0.646333
PDE7A	ILMN_2278819	0.00015	1.56e-05	-0.646329
FEZ1	ILMN_1779071	3.2e-06	1.38e-07	-0.644682
POTEE	ILMN_3242016	0.000123	1.23e-05	-0.644336
EPB41	ILMN_1667408	1.92e-05	1.28e-06	-0.643869
PYGO2	ILMN_1695334	1.1e-08	8.6e-11	-0.642815
FCGBP	ILMN_2302757	0.000582	8.22e-05	-0.641496
LYPD2	ILMN_1724266	0.0194	0.00586	-0.640288
FCRL3	ILMN_1699599	4.24e-05	3.39e-06	-0.639509
MTM1	ILMN_1686985	0.000348	4.4e-05	-0.637655
MECP2	ILMN_1702715	5.18e-08	7.02e-10	-0.636023
PDPK1	ILMN_2387799	3.37e-05	2.54e-06	-0.6359
ITGA2B	ILMN_1721888	0.0217	0.00673	-0.633942
AGAP6	ILMN_2209578	2.7e-07	5.95e-09	-0.633653
BAG3	ILMN_1659766	4.52e-06	2.18e-07	-0.633046
S1PR1	ILMN_3235853	0.00074	0.00011	-0.632187
DIP2A	ILMN_2285618	0.00048	6.53e-05	-0.630425
NAAA	ILMN_1668605	2.13e-08	2.16e-10	-0.629608
PRNP	ILMN_1737988	0.000414	5.46e-05	-0.628216
SNX1	ILMN_2365479	2.11e-06	8.17e-08	-0.628171
PI3	ILMN_1693192	0.0236	0.00746	-0.627428
ARMC8	ILMN_1781151	5.1e-05	4.26e-06	-0.627042
TSHZ1	ILMN_1718907	1.61e-05	1.06e-06	-0.625883
KIAA2026	ILMN_2106227	5.45e-07	1.46e-08	-0.62528
SUPT6H	ILMN_1758717	3.84e-06	1.74e-07	-0.625177
PID1	ILMN_1671891	0.000247	2.89e-05	-0.624588
SLBP	ILMN_1753353	2.81e-07	6.25e-09	-0.624309
SH3BP1	ILMN_1692539	1.79e-08	1.76e-10	-0.624087
SPP1	ILMN_1651354	0.000702	0.000103	-0.621399
GBF1	ILMN_2157544	6.03e-09	4.06e-11	-0.621056
KLF13	ILMN_1679929	2.18e-09	1.08e-11	-0.620712
RNF165	ILMN_1792389	0.00289	0.000579	-0.620372
MORC3	ILMN_1783702	0.00113	0.000184	-0.620183
TPST1	ILMN_1651950	0.0169	0.00496	-0.619604
NCOA6	ILMN_1695797	3e-06	1.28e-07	-0.618814
FCRL6	ILMN_2074762	0.0275	0.00896	-0.617797
F13A1	ILMN_1717163	6.67e-05	5.89e-06	-0.617311
STK35	ILMN_1727809	5.77e-09	3.63e-11	-0.616345
GSAP	ILMN_3245773	0.00188	0.000338	-0.615673
ZNF574	ILMN_1790460	1.87e-07	3.77e-09	-0.615072
PELI1	ILMN_1679268	0.00269	0.000528	-0.613781
MAP2K1	ILMN_1694240	9.36e-08	1.51e-09	-0.613476
SCAF1	ILMN_1694194	1.66e-07	3.23e-09	-0.61334
DPYSL2	ILMN_1672503	6.87e-06	3.65e-07	-0.612415
SIDT1	ILMN_1795118	1.29e-05	7.95e-07	-0.611613
GIT2	ILMN_1760922	2.13e-06	8.24e-08	-0.611255
DBP	ILMN_1715555	3.58e-08	4.43e-10	-0.610307
KIAA1147	ILMN_2355033	1.41e-06	4.94e-08	-0.610232
CABIN1	ILMN_1814044	2.11e-08	2.11e-10	-0.608833
SP2	ILMN_1666482	1.19e-08	9.91e-11	-0.607796
PECAM1	ILMN_1689518	2.82e-10	6.28e-13	-0.607355
QKI	ILMN_1773485	4.12e-05	3.27e-06	-0.606905
PPP1R9B	ILMN_1688865	1.76e-10	2.71e-13	-0.606506
TMEM154	ILMN_1683494	5.77e-09	3.78e-11	-0.606183
KIDINS220	ILMN_1679232	0.00181	0.000324	-0.606174
TIAM1	ILMN_1655577	2.19e-06	8.6e-08	-0.606005
MFSD14A	ILMN_1763007	7.65e-05	6.97e-06	-0.603889
FAM50B	ILMN_2153466	1.49e-06	5.36e-08	-0.603804
UCP2	ILMN_1685625	2.5e-07	5.48e-09	-0.602941
UBALD1	ILMN_1733863	0.000894	0.000138	-0.602382
RIN2	ILMN_1769546	0.00227	0.00043	-0.602339
MYLK	ILMN_1691476	5e-05	4.14e-06	-0.602196
TMEM43	ILMN_1698605	4.88e-06	2.38e-07	-0.602121
PRDM8	ILMN_1802082	1.18e-06	4e-08	-0.600333
TRIM24	ILMN_1799642	6.03e-05	5.27e-06	-0.598757
UTRN	ILMN_1655296	1.05e-07	1.73e-09	-0.598662
FOXK1	ILMN_2082244	1.96e-05	1.33e-06	-0.597379
RAVER1	ILMN_1740395	1.87e-06	7.03e-08	-0.59655
ARHGAP25	ILMN_1777998	1.32e-09	5.1e-12	-0.595379
LTBP3	ILMN_1805395	6.8e-05	6.02e-06	-0.594705
CEP68	ILMN_1808500	1.54e-07	2.94e-09	-0.593693
IER5	ILMN_1721833	7.62e-08	1.12e-09	-0.593157
VPS37C	ILMN_1789233	5.29e-10	1.63e-12	-0.592749
JARID2	ILMN_1764177	3.37e-08	3.99e-10	-0.592245
DGKA	ILMN_2319913	1.47e-06	5.25e-08	-0.591512
QSOX2	ILMN_1789384	2.34e-05	1.64e-06	-0.59149
PSMC4	ILMN_2287888	5.4e-06	2.67e-07	-0.591322
FCGR3A	ILMN_1703679	0.0226	0.00706	-0.590582
MYC	ILMN_1680618	2.86e-05	2.08e-06	-0.590491
MAP3K8	ILMN_1741159	0.00354	0.000738	-0.590404
SWAP70	ILMN_1785175	0.000155	1.63e-05	-0.590055
SF3B2	ILMN_1775939	5.77e-09	3.75e-11	-0.589796
CPA3	ILMN_1766551	0.0141	0.00394	-0.587995
GP6	ILMN_1732269	0.00122	0.000202	-0.587737
ETS1	ILMN_1687538	2.41e-06	9.73e-08	-0.58712
P2RY10	ILMN_2321578	1.89e-05	1.26e-06	-0.58682
TRERF1	ILMN_1792076	8.53e-07	2.57e-08	-0.586268
ZFHX3	ILMN_1808587	0.000157	1.66e-05	-0.586151
SPOCK2	ILMN_1656287	1.14e-07	1.99e-09	-0.585954
DOCK10	ILMN_1702301	1.97e-05	1.33e-06	-0.585871
TMOD2	ILMN_3250273	0.00379	0.0008	-0.584089
SLC43A3	ILMN_2330307	3.08e-05	2.28e-06	-0.583528
WDR45B	ILMN_1685763	1.28e-06	4.41e-08	-0.583388
UST	ILMN_1700024	4.89e-05	4.01e-06	-0.58189
ABHD3	ILMN_1801767	0.011	0.00291	-0.58127
TSC22D1	ILMN_1787567	1.07e-06	3.44e-08	-0.580595
CD163	ILMN_1722622	0.00017	1.83e-05	-0.580363
YWHAE	ILMN_2252136	5.41e-08	7.61e-10	-0.577683
SHTN1	ILMN_1805992	0.00804	0.002	-0.57652
CD74	ILMN_1736567	6.12e-08	8.71e-10	-0.576512
HNRNPF	ILMN_1668179	2.22e-06	8.85e-08	-0.576309
ARHGAP32	ILMN_1722726	6.56e-07	1.84e-08	-0.576227
NNT	ILMN_1806634	6.44e-05	5.65e-06	-0.5751
BCL2	ILMN_2246956	6.45e-07	1.78e-08	-0.574177
GSTM1	ILMN_1668134	0.02	0.00608	-0.573855
KAT6B	ILMN_1698441	9.9e-06	5.82e-07	-0.573566
AHDC1	ILMN_1680111	7.53e-09	5.19e-11	-0.572783
CHERP	ILMN_1798083	1.29e-06	4.47e-08	-0.572597
TIAM2	ILMN_2358560	0.0199	0.00604	-0.572057
CACNA1I	ILMN_2300664	0.00217	0.000404	-0.571801
SNX30	ILMN_1738491	0.000259	3.04e-05	-0.571568
TTF2	ILMN_1810228	0.000189	2.09e-05	-0.570925
VHL	ILMN_1801984	6.74e-06	3.57e-07	-0.570331
SORL1	ILMN_1759818	2.07e-05	1.41e-06	-0.568734
LCP2	ILMN_1658962	4.21e-07	1.04e-08	-0.56852
ZNF333	ILMN_2209299	0.000267	3.17e-05	-0.568206
MYADM	ILMN_2308849	8.85e-06	5.07e-07	-0.567428
ST6GAL1	ILMN_1756501	8.37e-08	1.29e-09	-0.567244
PJA1	ILMN_2373566	1.88e-05	1.25e-06	-0.567024
JMJD1C	ILMN_1764970	0.0133	0.00368	-0.566948
CXCR4	ILMN_2320888	7.92e-05	7.28e-06	-0.566151
CLASP2	ILMN_1770548	0.000331	4.15e-05	-0.565495
IARS	ILMN_1733956	1.12e-06	3.71e-08	-0.56493
POU2F2	ILMN_1736311	0.000389	5.03e-05	-0.564258
BMP6	ILMN_1747650	2.78e-06	1.16e-07	-0.564237
PRKCH	ILMN_1780898	5.82e-06	2.94e-07	-0.563983
BTG2	ILMN_1770085	1.36e-07	2.53e-09	-0.563713
ZBED4	ILMN_1782129	9.5e-06	5.51e-07	-0.563514
ITPK1	ILMN_1715674	3.91e-06	1.8e-07	-0.563198
TRAF7	ILMN_2405991	1.53e-07	2.91e-09	-0.563094
SUSD6	ILMN_2226917	2.41e-05	1.71e-06	-0.562563
SLC4A2	ILMN_2078389	4.71e-06	2.28e-07	-0.562423
TAF2	ILMN_1694888	0.00143	0.000245	-0.56176
TNIK	ILMN_1687442	9.78e-06	5.72e-07	-0.561755
AAK1	ILMN_1688755	8.8e-06	5.03e-07	-0.561076
CNTRL	ILMN_1758778	2.5e-05	1.78e-06	-0.559363
MICALCL	ILMN_1743232	0.00149	0.000256	-0.559309
LBR	ILMN_1768969	0.00292	0.000584	-0.559286
NCOR2	ILMN_2340052	6.37e-07	1.76e-08	-0.559265
ANXA7	ILMN_1703791	9.98e-09	7.41e-11	-0.558596
TAF1	ILMN_2346358	5.51e-06	2.73e-07	-0.558527
TP53INP2	ILMN_1686906	0.000586	8.29e-05	-0.558516
UBA1	ILMN_3297945	1.21e-07	2.16e-09	-0.558064
RNF4	ILMN_1687941	3.62e-10	1.05e-12	-0.557489
GSN	ILMN_1801043	0.000145	1.5e-05	-0.557434
PON2	ILMN_2354381	7.07e-05	6.33e-06	-0.557412
NRGN	ILMN_1705686	0.00111	0.00018	-0.557247
SIAH1	ILMN_1711627	0.000292	3.56e-05	-0.55694
ADGRL1	ILMN_1813175	8.9e-06	5.12e-07	-0.556685
FOXJ3	ILMN_2128668	7.47e-07	2.16e-08	-0.556574
RPGRIP1	ILMN_1803739	0.000387	4.98e-05	-0.555728
TMEM164	ILMN_3241091	3.22e-05	2.42e-06	-0.555691
RPAP1	ILMN_1713605	2.63e-06	1.08e-07	-0.554867
MAN1C1	ILMN_1713807	0.000399	5.21e-05	-0.554788
EP400	ILMN_1673023	2.92e-07	6.59e-09	-0.55414
RUNX3	ILMN_1787461	6.13e-06	3.15e-07	-0.552438
SPEN	ILMN_1802611	1.42e-11	1.34e-14	-0.552359
OPN3	ILMN_1716988	4.15e-06	1.95e-07	-0.551425
ZBTB16	ILMN_2305407	0.00714	0.00172	-0.550522
LRCH3	ILMN_1757336	2.7e-06	1.12e-07	-0.550095
RIMS3	ILMN_1742382	1.62e-08	1.55e-10	-0.549639
WBP11	ILMN_1766435	1.66e-09	7.2e-12	-0.549056
SDCBP	ILMN_2363586	0.000279	3.35e-05	-0.548767
POLR2A	ILMN_1782385	5.87e-07	1.6e-08	-0.548145
IL12RB1	ILMN_1699908	9.77e-05	9.38e-06	-0.548021
GHRL	ILMN_1696380	0.00103	0.000164	-0.547761
TCTN1	ILMN_1685124	1.26e-06	4.32e-08	-0.547746
C1orf56	ILMN_1780268	3.72e-07	9.04e-09	-0.544095
TP53BP1	ILMN_1664440	2.17e-05	1.49e-06	-0.543767
SLC39A11	ILMN_1742705	4.07e-06	1.91e-07	-0.543714
ZCCHC14	ILMN_1743456	4.87e-05	3.98e-06	-0.54253
NUP62	ILMN_1738681	1.72e-09	7.62e-12	-0.541821
CAD	ILMN_1810992	2.23e-05	1.54e-06	-0.541761
STXBP3	ILMN_1764168	0.0138	0.00385	-0.541109
TMEM109	ILMN_2092756	3.43e-07	8.19e-09	-0.540423
SLC25A43	ILMN_2142284	0.000158	1.68e-05	-0.53872
SH3BP4	ILMN_1785330	3.21e-08	3.78e-10	-0.537968
ZCCHC8	ILMN_1792092	4.29e-06	2.03e-07	-0.537915
DOCK8	ILMN_1788931	1.25e-05	7.67e-07	-0.537847
DOCK9	ILMN_1773413	8.58e-05	8.02e-06	-0.537599
ARRDC3	ILMN_2198515	0.000568	7.94e-05	-0.537326
ANKHD1	ILMN_1765091	2.82e-10	6.34e-13	-0.537294
HEATR5B	ILMN_2187487	3.09e-05	2.29e-06	-0.537117
CX3CR1	ILMN_2088437	3.37e-05	2.54e-06	-0.536799
ENG	ILMN_1760778	0.000174	1.89e-05	-0.536006
CTNNA1	ILMN_1804854	5.74e-07	1.56e-08	-0.536006
LDOC1	ILMN_1788250	0.000323	4.01e-05	-0.535966
CAMSAP1	ILMN_1811957	9.55e-05	9.13e-06	-0.53555
NUDT9	ILMN_1680239	3e-05	2.2e-06	-0.535441
TERF2	ILMN_1768488	8.38e-09	6.07e-11	-0.535238
CNTNAP1	ILMN_1692398	6.04e-06	3.09e-07	-0.535196
AFF1	ILMN_2129015	0.0018	0.000321	-0.533364
ZNF646	ILMN_1675479	2.15e-06	8.39e-08	-0.532853
USF2	ILMN_2324672	8.08e-06	4.53e-07	-0.532707
NSG1	ILMN_1772627	0.0047	0.00105	-0.53247
ZNF385A	ILMN_1786722	6.01e-05	5.25e-06	-0.532452
TCF7L2	ILMN_1672486	0.000192	2.14e-05	-0.532226
DDX24	ILMN_1700628	1.12e-06	3.72e-08	-0.531498
TSC22D3	ILMN_1748124	2.27e-08	2.37e-10	-0.531422
RBM42	ILMN_1670456	4.16e-07	1.02e-08	-0.531383
EID2	ILMN_1704472	4.3e-05	3.48e-06	-0.531219
NDRG2	ILMN_2361603	2.17e-07	4.64e-09	-0.530635
ATP6AP2	ILMN_1677440	0.000194	2.16e-05	-0.53047
NCF1	ILMN_1697309	7.66e-05	6.98e-06	-0.529702
TMEM94	ILMN_2059211	1.31e-06	4.53e-08	-0.52961
IL13RA1	ILMN_1768505	1.09e-06	3.52e-08	-0.529254
RGPD8	ILMN_3238854	0.000201	2.25e-05	-0.529149
STAM	ILMN_1765409	0.000538	7.45e-05	-0.527432
MAFF	ILMN_1680139	9.44e-07	2.96e-08	-0.527114
TRIM5	ILMN_1704972	0.00225	0.000424	-0.527045
USP34	ILMN_1739454	2.53e-08	2.8e-10	-0.526331
CD160	ILMN_1742001	0.0204	0.00621	-0.525677
CYP2S1	ILMN_1705403	5e-05	4.13e-06	-0.525499
MSN	ILMN_1659895	1.25e-08	1.07e-10	-0.525199
CENPT	ILMN_1777129	2.29e-05	1.6e-06	-0.525001
KRT23	ILMN_1791545	0.0202	0.00612	-0.524771
BSG	ILMN_1778374	0.00407	0.00088	-0.524315
DCAF15	ILMN_2192620	4.45e-07	1.12e-08	-0.524166
KIF5C	ILMN_2212999	1.29e-05	8.01e-07	-0.522803
TFCP2	ILMN_1738750	3.29e-06	1.44e-07	-0.522362
SRSF4	ILMN_2175075	1.36e-08	1.25e-10	-0.522063
MPPE1	ILMN_1776515	1.05e-05	6.24e-07	-0.521602
MAPK7	ILMN_1709623	5.7e-07	1.55e-08	-0.518428
TBC1D17	ILMN_1756542	1.48e-06	5.28e-08	-0.518109
MIA3	ILMN_2312906	9.24e-05	8.8e-06	-0.517557
NFYA	ILMN_1690325	4.1e-05	3.24e-06	-0.51753
ZNF274	ILMN_1688629	2.11e-08	2.12e-10	-0.51627
MAML1	ILMN_1803060	4.46e-06	2.14e-07	-0.515488
TAP2	ILMN_1759250	0.000182	2.01e-05	-0.51456
TRIM28	ILMN_1736575	2.83e-05	2.06e-06	-0.514522
NOMO3	ILMN_1663145	7.31e-08	1.06e-09	-0.514479
SIMC1	ILMN_1763326	5.64e-05	4.82e-06	-0.514453
HIVEP1	ILMN_1735548	0.00122	0.000201	-0.513795
NELL2	ILMN_1725417	0.000843	0.000128	-0.513685
PLAGL2	ILMN_1786601	1.28e-08	1.13e-10	-0.513419
PLBD2	ILMN_1734184	1.17e-06	3.92e-08	-0.513163
STT3B	ILMN_2194448	0.00889	0.00225	-0.512577
N4BP1	ILMN_1706225	2.82e-10	5.8e-13	-0.511918
PPP1R3B	ILMN_1712236	0.00329	0.000675	-0.511826
RBM26	ILMN_1740716	0.00123	0.000203	-0.511741
TRIM51	ILMN_1753648	0.00381	0.000807	-0.511508
IDUA	ILMN_1703041	5.66e-06	2.84e-07	-0.511017
HUWE1	ILMN_1790987	2.98e-07	6.78e-09	-0.510319
MARCKSL1	ILMN_1714433	8.28e-07	2.46e-08	-0.510257
NEK7	ILMN_1869897	0.0288	0.00946	-0.509839
CAMK1D	ILMN_1906187	6.69e-08	9.58e-10	-0.509636
SPG21	ILMN_1657423	1e-07	1.64e-09	-0.508875
CTR9	ILMN_1665164	0.000991	0.000155	-0.508637
TRAM2	ILMN_1788783	0.000152	1.59e-05	-0.508635
PTPN6	ILMN_1738675	2.13e-07	4.53e-09	-0.508022
TTF1	ILMN_1713129	5.66e-06	2.83e-07	-0.507413
CLSTN1	ILMN_2415179	1.56e-06	5.66e-08	-0.50639
TMPPE	ILMN_1774211	1.26e-05	7.73e-07	-0.505564
AHCTF1	ILMN_1747504	3.97e-06	1.84e-07	-0.505177
ARHGEF1	ILMN_2405129	7.89e-06	4.37e-07	-0.504947
DDX10	ILMN_1753249	0.000107	1.05e-05	-0.504366
PLXNC1	ILMN_2117623	0.00476	0.00106	-0.504362
ANAPC7	ILMN_2199284	1.44e-06	5.08e-08	-0.504205
ZC3H4	ILMN_2087575	1.06e-08	8.22e-11	-0.503805
FBXL16	ILMN_1697561	0.000503	6.87e-05	-0.50272
HNRNPR	ILMN_3177285	2.19e-06	8.65e-08	-0.50268
FNBP1	ILMN_1797342	9.16e-07	2.82e-08	-0.502593
RTN4	ILMN_1730611	2.45e-05	1.74e-06	-0.502429
F2RL1	ILMN_2041190	0.0466	0.0171	-0.502214
RERE	ILMN_1802380	2.39e-06	9.62e-08	-0.502017
GSE1	ILMN_1807767	4.24e-09	2.44e-11	-0.501006
GORASP2	ILMN_1748018	1.72e-08	1.66e-10	-0.500709
PRR5L	ILMN_1697491	0.0111	0.00298	-0.499652
ARID1A	ILMN_1797341	2.34e-07	5.06e-09	-0.499258
TAPBP	ILMN_1742450	7.31e-08	1.07e-09	-0.49874
NLRP6	ILMN_1702970	4.49e-08	5.83e-10	-0.498335
PIK3R5	ILMN_1681067	2.53e-06	1.03e-07	-0.49767
EXD2	ILMN_1771689	1.86e-06	6.89e-08	-0.497567
PCED1B	ILMN_1712431	8.29e-07	2.47e-08	-0.497296
RPRD1B	ILMN_3243461	9.21e-05	8.75e-06	-0.496958
RNF214	ILMN_1800420	6.08e-07	1.67e-08	-0.496941
COL6A2	ILMN_1783909	0.000693	0.000102	-0.496709
UBA5	ILMN_2408450	0.000409	5.36e-05	-0.496648
VWF	ILMN_1752755	0.0221	0.00684	-0.49649
KIF13B	ILMN_1686562	1.14e-05	6.87e-07	-0.496428
FAM174A	ILMN_1712577	0.00179	0.000318	-0.496044
TTC9	ILMN_3243117	2.09e-05	1.43e-06	-0.495787
ZC3H7A	ILMN_1693227	0.00069	0.000101	-0.495519
TAGLN2	ILMN_2090105	3.64e-07	8.81e-09	-0.494882
SLC23A2	ILMN_1746578	2.82e-05	2.04e-06	-0.494846
CLINT1	ILMN_1745076	0.00119	0.000197	-0.494704
SAMD3	ILMN_2258816	0.00298	0.000602	-0.494564
NBPF10	ILMN_2155719	2.71e-06	1.13e-07	-0.494532
WRNIP1	ILMN_2332105	2.15e-06	8.36e-08	-0.494359
KLF4	ILMN_2137789	0.0105	0.00276	-0.494129
HECTD4	ILMN_3244516	1.78e-07	3.54e-09	-0.493593
OSBPL10	ILMN_1669497	0.00349	0.000724	-0.493179
ADNP	ILMN_1657993	0.00118	0.000194	-0.493147
FAM110A	ILMN_2323944	1.21e-07	2.15e-09	-0.492708
IFFO2	ILMN_3236367	2.11e-05	1.45e-06	-0.491859
RECK	ILMN_1688630	0.000162	1.73e-05	-0.491226
HKDC1	ILMN_1752502	0.000258	3.02e-05	-0.490687
C2CD2L	ILMN_1778132	3.36e-06	1.48e-07	-0.490435
RAP1GAP2	ILMN_2041236	1.21e-06	4.13e-08	-0.48982
RAD17	ILMN_1687782	2.45e-08	2.7e-10	-0.489803
RPRD2	ILMN_1705733	1.01e-07	1.65e-09	-0.489288
KLHL6	ILMN_1768814	7.3e-05	6.59e-06	-0.488912
DCAF7	ILMN_1682264	1.74e-08	1.69e-10	-0.488809
YTHDF2	ILMN_1730658	2.8e-07	6.21e-09	-0.488471
TRAF6	ILMN_2392143	2.24e-05	1.56e-06	-0.487965
NPHP4	ILMN_1808417	1.86e-07	3.74e-09	-0.487583
NKTR	ILMN_1721621	0.000174	1.89e-05	-0.487158
NAGA	ILMN_1784651	0.000208	2.35e-05	-0.486735
UBAP2	ILMN_1716157	3.56e-07	8.55e-09	-0.486712
ATP6V1A	ILMN_1711516	9.25e-05	8.82e-06	-0.485862
HNRNPD	ILMN_2321451	2.84e-07	6.34e-09	-0.485543
SBF2	ILMN_2123665	0.0022	0.000411	-0.485369
SAP130	ILMN_1700044	3.42e-08	4.09e-10	-0.484999
CBFA2T2	ILMN_2331062	2.54e-05	1.81e-06	-0.484703
NUP160	ILMN_1652989	0.000593	8.41e-05	-0.484558
MARS2	ILMN_1679177	9.75e-05	9.36e-06	-0.484225
OSBPL3	ILMN_2328378	0.00101	0.000158	-0.484163
FUBP3	ILMN_2353033	0.00299	0.000604	-0.484062
BCL10	ILMN_1716446	0.000287	3.46e-05	-0.483938
SLC35E3	ILMN_1749521	6.3e-06	3.25e-07	-0.483883
PTGER2	ILMN_1703926	0.00129	0.000216	-0.483755
HERC1	ILMN_1786211	2.2e-08	2.25e-10	-0.483663
TMED10	ILMN_1736585	0.000658	9.59e-05	-0.483349
CDKAL1	ILMN_1788022	8.99e-06	5.19e-07	-0.48326
SIN3A	ILMN_1805996	2.45e-08	2.7e-10	-0.483258
CYFIP1	ILMN_2355462	4.89e-05	4e-06	-0.482896
ZFAND5	ILMN_1795228	0.00323	0.000661	-0.482856
DNMT1	ILMN_1760201	1.07e-06	3.47e-08	-0.482726
CD37	ILMN_2375825	1.45e-05	9.29e-07	-0.482275
ADAM10	ILMN_1718946	0.0237	0.00748	-0.48226
DET1	ILMN_1661653	6.65e-06	3.49e-07	-0.481979
RNF19B	ILMN_1682081	6.23e-06	3.21e-07	-0.481857
MAP1A	ILMN_1701558	8.46e-06	4.79e-07	-0.481751
ARHGEF40	ILMN_1705743	0.00178	0.000316	-0.481287
DNAJC24	ILMN_1685930	0.000178	1.96e-05	-0.481137
ZDHHC11	ILMN_1694514	0.000178	1.95e-05	-0.481029
NSUN2	ILMN_1680129	6.65e-06	3.49e-07	-0.47998
NLRC5	ILMN_1716704	0.000329	4.11e-05	-0.47998
IRS2	ILMN_2083469	0.00772	0.0019	-0.479618
PCNX4	ILMN_2111918	0.0165	0.0048	-0.479123
PROSER2	ILMN_2128639	5.96e-05	5.17e-06	-0.478833
CCR6	ILMN_1690907	5.7e-06	2.87e-07	-0.478592
BET1L	ILMN_2060652	9.22e-07	2.85e-08	-0.477466
TMF1	ILMN_1661142	0.00314	0.000639	-0.477253
MADD	ILMN_2328224	0.000154	1.62e-05	-0.477154
PTPN12	ILMN_2222074	0.0151	0.00432	-0.476718
BPTF	ILMN_1688381	0.000745	0.000111	-0.476443
CIPC	ILMN_2097858	0.000455	6.11e-05	-0.476348
COQ8A	ILMN_1731064	3.86e-06	1.75e-07	-0.476134
CLCN6	ILMN_1763036	0.000388	5.02e-05	-0.475556
SIRPB2	ILMN_1697353	6.53e-07	1.82e-08	-0.474397
NFIB	ILMN_1778991	0.000101	9.81e-06	-0.474364
NFRKB	ILMN_1718990	1.36e-07	2.54e-09	-0.474346
FOSB	ILMN_1751607	0.000568	7.95e-05	-0.474334
NRROS	ILMN_1746148	5.23e-07	1.37e-08	-0.473956
DICER1	ILMN_1772692	0.00031	3.82e-05	-0.473622
LRRC8C	ILMN_2094396	0.00375	0.000792	-0.473527
AP2A1	ILMN_1815306	0.00161	0.00028	-0.473203
MLLT10	ILMN_1743538	0.00383	0.000812	-0.472845
MGAT2	ILMN_2342240	0.000874	0.000134	-0.472347
XRN2	ILMN_1727617	5.15e-06	2.53e-07	-0.472302
LAMP5	ILMN_1713561	0.00017	1.83e-05	-0.471456
SLC4A1AP	ILMN_1750876	0.00137	0.000233	-0.471312
PRPF8	ILMN_1738677	1.58e-07	3.04e-09	-0.471245
VPS41	ILMN_2280911	3.5e-06	1.57e-07	-0.470885
KLF10	ILMN_2411897	0.000106	1.03e-05	-0.470679
AKNA	ILMN_1770673	1.21e-06	4.12e-08	-0.470556
XPC	ILMN_1790807	1.12e-07	1.89e-09	-0.470134
PRPF38A	ILMN_1656274	4.91e-05	4.05e-06	-0.469845
PYCR2	ILMN_1808568	6.99e-10	2.32e-12	-0.4695
FCMR	ILMN_1775542	2e-05	1.36e-06	-0.46904
STT3A	ILMN_1746090	1.03e-06	3.27e-08	-0.468934
OSBPL9	ILMN_2313856	0.00367	0.00077	-0.468706
NFKB2	ILMN_2390859	0.000567	7.92e-05	-0.46855
GAS2L1	ILMN_1724059	0.00161	0.000282	-0.468314
FLII	ILMN_1737170	1.98e-05	1.34e-06	-0.468291
CELF1	ILMN_1686516	8.11e-06	4.56e-07	-0.467785
LRBA	ILMN_2153373	7.44e-06	4.01e-07	-0.467693
TCEA1	ILMN_2357770	0.00134	0.000227	-0.467342
CSGALNACT1	ILMN_2055523	0.012	0.00325	-0.466309
EIF4A3	ILMN_1667043	1.82e-08	1.8e-10	-0.466146
HIP1	ILMN_1701403	0.0139	0.00389	-0.46592
POM121C	ILMN_3235808	5.11e-08	6.84e-10	-0.465368
HNRNPM	ILMN_1745385	7.38e-07	2.11e-08	-0.464986
SARAF	ILMN_1780141	4.3e-05	3.48e-06	-0.464969
DBR1	ILMN_1678680	4.47e-06	2.15e-07	-0.464548
ZMYM3	ILMN_1656316	2.69e-05	1.94e-06	-0.464359
KHDRBS1	ILMN_2076640	1.28e-06	4.41e-08	-0.46432
PRPF4B	ILMN_1736021	0.00883	0.00223	-0.464064
FAM53B	ILMN_1704571	8.07e-07	2.38e-08	-0.463952
MOGS	ILMN_1727642	4.29e-05	3.45e-06	-0.463741
TLE3	ILMN_2234412	0.00724	0.00175	-0.463179
ARHGAP17	ILMN_1718610	3.01e-08	3.51e-10	-0.46246
NCAPD2	ILMN_1775008	0.00166	0.000293	-0.462129
RSBN1L	ILMN_1712027	0.00263	0.000514	-0.461592
TMC8	ILMN_2211534	4.13e-05	3.29e-06	-0.461392
PIK3C2B	ILMN_2117323	5.88e-05	5.09e-06	-0.461176
NUP93	ILMN_2196569	1.18e-05	7.18e-07	-0.459907
FAM168B	ILMN_1677122	1.05e-08	8.07e-11	-0.459813
NHS	ILMN_1715864	0.00261	0.000511	-0.459722
RCAN1	ILMN_2367239	0.0102	0.00268	-0.45964
SMAD7	ILMN_2203891	8.8e-07	2.68e-08	-0.459336
DDX5	ILMN_1805344	0.000174	1.88e-05	-0.45933
RNF146	ILMN_1685679	0.0181	0.00537	-0.459293
CRTAP	ILMN_1665235	8.02e-06	4.48e-07	-0.459231
VIPR1	ILMN_2199389	0.000185	2.05e-05	-0.4591
FBRSL1	ILMN_1760305	5.23e-06	2.57e-07	-0.458059
NCL	ILMN_2121437	9.71e-07	3.07e-08	-0.458027
CDC25B	ILMN_2338323	5.8e-05	5.01e-06	-0.458009
ABCF2	ILMN_1781999	1.31e-05	8.14e-07	-0.458002
PHC3	ILMN_2179873	5.27e-05	4.44e-06	-0.457907
MS4A2	ILMN_1806721	0.00889	0.00225	-0.457656
DCAF4	ILMN_2385278	2.26e-05	1.58e-06	-0.457514
RFX2	ILMN_2396287	0.0108	0.00287	-0.456784
SOX13	ILMN_1683755	0.00114	0.000185	-0.456572
TEF	ILMN_1706511	1.74e-06	6.36e-08	-0.456254
NMUR1	ILMN_1729287	0.028	0.00914	-0.456245
TRIM62	ILMN_1666852	4.58e-07	1.17e-08	-0.456142
FBXO34	ILMN_1765060	0.00348	0.000722	-0.456027
TSHZ2	ILMN_1655611	0.012	0.00325	-0.455987
HSP90AB1	ILMN_1673711	1.45e-05	9.28e-07	-0.455958
KCTD10	ILMN_1719064	0.00108	0.000174	-0.455635
NOD2	ILMN_1762594	0.00595	0.00139	-0.455113
TNFAIP8	ILMN_2414325	0.00225	0.000425	-0.454945
SMC3	ILMN_1718807	0.00272	0.000535	-0.454521
PKM	ILMN_2366634	7.71e-06	4.24e-07	-0.454443
GSTM2	ILMN_1713162	0.00116	0.000189	-0.454419
ZNF789	ILMN_1789364	0.000541	7.5e-05	-0.45428
PLCH2	ILMN_2061565	0.00363	0.00076	-0.453993
PDE3B	ILMN_2131381	0.0271	0.00879	-0.453827
ZNF330	ILMN_1710873	0.000247	2.88e-05	-0.453674
PIGB	ILMN_1733311	0.000795	0.00012	-0.453479
ANXA5	ILMN_1741003	1.11e-06	3.66e-08	-0.453146
ZNF609	ILMN_1799082	7.13e-06	3.82e-07	-0.452807
FASN	ILMN_1784871	0.000225	2.59e-05	-0.452686
C1orf109	ILMN_2077886	1.7e-06	6.17e-08	-0.452664
CCDC93	ILMN_3248263	6.57e-07	1.85e-08	-0.452338
HMOX1	ILMN_1800512	0.0015	0.000257	-0.452291
CREBZF	ILMN_1784847	0.00856	0.00215	-0.451435
DCANP1	ILMN_1701911	0.00037	4.72e-05	-0.451292
ATG4B	ILMN_2411915	1.96e-07	4.02e-09	-0.451173
PTPN2	ILMN_2400030	0.00303	0.000614	-0.451047
PHF1	ILMN_1746968	0.000212	2.41e-05	-0.450831
BBS2	ILMN_1767612	2.34e-05	1.64e-06	-0.450562
ERBB2	ILMN_2352131	0.0134	0.00373	-0.450171
LEF1	ILMN_2213136	0.00248	0.000478	-0.449076
PIP5K1C	ILMN_1668514	1.29e-05	8.01e-07	-0.448834
CCDC88C	ILMN_3248352	2.34e-06	9.36e-08	-0.448725
GBE1	ILMN_1789702	0.00659	0.00156	-0.448595
PRRC2B	ILMN_3247802	9.24e-07	2.86e-08	-0.448499
RAB11B	ILMN_1731135	1.73e-07	3.4e-09	-0.448119
CDC14B	ILMN_2379560	5.86e-06	2.98e-07	-0.448028
AFF4	ILMN_1708502	0.000236	2.73e-05	-0.447882
SVIL	ILMN_1671404	0.000715	0.000105	-0.447838
CTSD	ILMN_1674038	0.000839	0.000128	-0.447609
BANP	ILMN_1663631	3.58e-10	9.77e-13	-0.447579
SUPT5H	ILMN_1703866	3.1e-05	2.3e-06	-0.447071
HSPA1B	ILMN_1660436	0.013	0.00356	-0.446962
FOXC2	ILMN_1705201	0.000158	1.68e-05	-0.446819
PHF2	ILMN_1720476	3.06e-05	2.26e-06	-0.446779
URB2	ILMN_3249406	9.54e-07	3e-08	-0.446716
MAF	ILMN_1719543	2.15e-06	8.39e-08	-0.446233
PURA	ILMN_2127328	0.0109	0.00289	-0.446196
ARRB1	ILMN_1819608	1.17e-06	3.9e-08	-0.446091
INO80D	ILMN_3240685	0.000333	4.17e-05	-0.445914
FURIN	ILMN_1790228	0.00227	0.000428	-0.445737
MEGF10	ILMN_1652306	0.0321	0.0108	-0.445257
CACUL1	ILMN_1792270	2.28e-05	1.59e-06	-0.445192
PHF12	ILMN_1730799	0.000475	6.43e-05	-0.445126
CHTOP	ILMN_1736234	4.34e-05	3.51e-06	-0.444881
RASSF5	ILMN_2362902	1.36e-08	1.26e-10	-0.444715
MYH9	ILMN_2087702	7.19e-05	6.48e-06	-0.444686
RREB1	ILMN_3307409	3.68e-05	2.81e-06	-0.444479
MAP7D1	ILMN_1777906	2.1e-09	1.02e-11	-0.44438
CRTC2	ILMN_1657771	4.3e-06	2.03e-07	-0.444175
MSANTD2	ILMN_1773148	0.000629	9.04e-05	-0.444088
FBXO9	ILMN_1717063	3.72e-05	2.85e-06	-0.443941
STEAP4	ILMN_1772036	0.0439	0.0159	-0.443934
IGFBP4	ILMN_1665865	0.000617	8.81e-05	-0.443507
TMEM131	ILMN_1753608	5.52e-07	1.49e-08	-0.44241
SAFB2	ILMN_2069446	3.29e-06	1.43e-07	-0.441995
DNHD1	ILMN_1810267	0.00041	5.39e-05	-0.441966
ALOX12	ILMN_1713731	0.0235	0.0074	-0.44149
WDR37	ILMN_2096405	0.000515	7.08e-05	-0.441481
CBLL1	ILMN_2073732	1.46e-05	9.38e-07	-0.441424
HSPA9	ILMN_1679209	9.39e-07	2.94e-08	-0.441315
POLG	ILMN_2101930	3.41e-06	1.52e-07	-0.441267
ACKR3	ILMN_1798360	0.00481	0.00108	-0.441261
SQLE	ILMN_2041293	0.0028	0.000555	-0.441094
RNF103	ILMN_1692199	0.0014	0.000238	-0.440497
JUN	ILMN_1806023	0.00229	0.000434	-0.440349
AHCYL2	ILMN_1712786	2e-07	4.19e-09	-0.440294
OGFRL1	ILMN_2095759	0.00926	0.00237	-0.44026
YWHAH	ILMN_1728512	9.65e-07	3.04e-08	-0.439936
MEN1	ILMN_2340877	4.03e-05	3.15e-06	-0.439765
RRM2B	ILMN_1698231	0.0205	0.00625	-0.4396
BBS1	ILMN_1800590	1.27e-08	1.1e-10	-0.439504
NPTN	ILMN_2336982	0.00217	0.000404	-0.439357
KIR3DL1	ILMN_2131828	0.033	0.0112	-0.438531
POLR3E	ILMN_3241257	1.88e-06	7.09e-08	-0.43849
KCTD18	ILMN_2150187	0.00789	0.00195	-0.438211
JADE2	ILMN_1795285	2.96e-05	2.17e-06	-0.437904
E2F3	ILMN_1669502	0.0136	0.00378	-0.437895
RAB5A	ILMN_1805800	0.00793	0.00196	-0.437769
TBC1D9B	ILMN_1789909	1.88e-06	7.09e-08	-0.43755
TBC1D31	ILMN_1744240	0.00117	0.000192	-0.437321
INPP5B	ILMN_1810116	0.000117	1.17e-05	-0.436469
ZBTB4	ILMN_2097793	4.26e-07	1.07e-08	-0.436165
OLIG1	ILMN_1666089	0.0245	0.00779	-0.435256
RUNX2	ILMN_1716651	0.0184	0.00547	-0.43489
CTDSP2	ILMN_1692962	6.3e-06	3.25e-07	-0.434379
EBF1	ILMN_1778681	0.00359	0.000751	-0.434345
TLE1	ILMN_1751572	1.3e-05	8.07e-07	-0.434305
RFTN1	ILMN_1800787	6.75e-07	1.91e-08	-0.434203
MTHFSD	ILMN_1797046	2.19e-05	1.51e-06	-0.433817
PIAS3	ILMN_1814966	2.01e-06	7.69e-08	-0.433388
RABL2A	ILMN_1724598	7.82e-08	1.16e-09	-0.433383
UBAP2L	ILMN_1814789	3e-07	6.85e-09	-0.433348
NPC1	ILMN_1713505	5.83e-05	5.03e-06	-0.433139
SEMA4D	ILMN_1687533	1.07e-06	3.47e-08	-0.433002
PMEPA1	ILMN_2309156	0.0141	0.00394	-0.43298
SMC1A	ILMN_1652006	8.58e-07	2.6e-08	-0.432756
TP53BP2	ILMN_1779706	0.00153	0.000264	-0.432712
MED24	ILMN_1711853	3.48e-05	2.64e-06	-0.432378
WBP1L	ILMN_1658830	5.66e-05	4.85e-06	-0.432088
GNLY	ILMN_1790692	0.0206	0.00629	-0.431752
PHRF1	ILMN_3245476	1.79e-06	6.59e-08	-0.431731
AP1B1	ILMN_1781983	1.36e-07	2.53e-09	-0.430937
EIF4ENIF1	ILMN_1794967	1.33e-07	2.43e-09	-0.430863
AGPAT1	ILMN_1679520	0.000128	1.3e-05	-0.430841
YEATS2	ILMN_1676899	3.78e-07	9.27e-09	-0.430336
DPEP2	ILMN_1689160	7.44e-06	4.02e-07	-0.429906
MEGF6	ILMN_3241441	0.00201	0.000369	-0.429797
EVL	ILMN_1730622	2.12e-05	1.46e-06	-0.429494
OS9	ILMN_2361807	2.89e-06	1.22e-07	-0.429089
UAP1L1	ILMN_1719998	0.00124	0.000205	-0.428635
IFIH1	ILMN_1781373	0.00813	0.00202	-0.428347
GRN	ILMN_1724250	0.00322	0.000659	-0.428256
SEC61A2	ILMN_1779381	0.00033	4.12e-05	-0.428007
WRN	ILMN_1679881	0.00135	0.000228	-0.427903
MARK2	ILMN_2413572	0.0198	0.006	-0.427501
ARCN1	ILMN_1699703	3.58e-08	4.4e-10	-0.427161
CRIP2	ILMN_1694432	0.0126	0.00345	-0.427024
TMEM104	ILMN_1677736	0.000109	1.08e-05	-0.42663
ZFX	ILMN_1687484	0.0176	0.00519	-0.426427
TAP1	ILMN_1751079	0.00182	0.000325	-0.426187
INO80E	ILMN_1724406	7.31e-06	3.93e-07	-0.425819
KCNAB2	ILMN_2342762	7.71e-06	4.23e-07	-0.425564
MAN2B1	ILMN_1759341	0.000127	1.29e-05	-0.425563
VDR	ILMN_2319952	0.00277	0.000548	-0.425422
PKD1	ILMN_2339028	0.000362	4.6e-05	-0.425024
ARHGEF3	ILMN_1781010	0.000991	0.000155	-0.424957
OGG1	ILMN_2352609	2.42e-05	1.71e-06	-0.42454
RBM15B	ILMN_1673024	2.58e-05	1.85e-06	-0.424522
DDX23	ILMN_1784218	3.16e-09	1.67e-11	-0.424091
RELL1	ILMN_3233388	0.0159	0.00459	-0.423849
TUBB1	ILMN_1710280	0.000475	6.42e-05	-0.423826
TOPORS	ILMN_1749218	0.00322	0.000659	-0.423793
ALDH2	ILMN_1793859	0.00108	0.000173	-0.423594
ADCY7	ILMN_1655935	1.77e-06	6.52e-08	-0.423407
PHF3	ILMN_1798164	3.6e-05	2.74e-06	-0.423269
2024-09-01	ILMN_2415162	0.00316	0.000644	-0.422811
DKC1	ILMN_1671257	7.7e-07	2.24e-08	-0.422637
RBL2	ILMN_1756999	0.000267	3.17e-05	-0.422632
STIM1	ILMN_2064694	0.000411	5.4e-05	-0.422354
SEC24B	ILMN_2334303	0.0188	0.00564	-0.4223
HNRNPL	ILMN_2389582	0.0152	0.00437	-0.42176
PITPNC1	ILMN_1670638	4.58e-07	1.17e-08	-0.421707
ZNF207	ILMN_1778177	2.79e-06	1.16e-07	-0.421559
MAP4K1	ILMN_1665943	8.98e-05	8.48e-06	-0.421425
WDSUB1	ILMN_1735275	0.00369	0.000776	-0.421036
ASF1B	ILMN_1695414	0.00221	0.000413	-0.420489
SRPRA	ILMN_1785660	1.42e-05	9.06e-07	-0.420446
EMC1	ILMN_2153280	0.000363	4.62e-05	-0.420431
PLEKHB1	ILMN_1783231	0.00146	0.00025	-0.420226
GABPA	ILMN_1750029	0.0475	0.0175	-0.420185
TPR	ILMN_1730999	2.74e-08	3.06e-10	-0.420175
CLIP2	ILMN_2352190	0.00598	0.00139	-0.420155
KIF1BP	ILMN_1745813	0.000803	0.000122	-0.419963
CDV3	ILMN_1810977	0.00089	0.000137	-0.419773
EEPD1	ILMN_1811616	0.00231	0.00044	-0.419287
RB1	ILMN_1696591	0.0124	0.00338	-0.418864
UBXN11	ILMN_2376416	0.000933	0.000145	-0.418659
SRC	ILMN_1729987	0.00105	0.000166	-0.418401
AGAP3	ILMN_1795918	6.86e-05	6.09e-06	-0.4183
LPIN1	ILMN_1671554	0.0026	0.000508	-0.418279
ACO2	ILMN_1654861	0.000336	4.21e-05	-0.418158
KIAA0753	ILMN_1680010	0.000516	7.09e-05	-0.417607
GGNBP2	ILMN_1725620	0.000247	2.88e-05	-0.417072
MAGED1	ILMN_1775522	6.2e-05	5.44e-06	-0.41659
ALS2	ILMN_1750256	0.000306	3.76e-05	-0.416296
CYTH1	ILMN_1694084	2.82e-10	6.55e-13	-0.416097
THNSL2	ILMN_2173294	0.0424	0.0153	-0.415794
LIPA	ILMN_1718063	0.000155	1.63e-05	-0.415684
POLR2B	ILMN_2088172	4.05e-05	3.19e-06	-0.415451
FASLG	ILMN_1781824	0.0148	0.0042	-0.415287
PRPF6	ILMN_1659259	7.05e-05	6.31e-06	-0.414685
TM9SF1	ILMN_1709334	1.87e-06	7.04e-08	-0.414665
SSH2	ILMN_1672834	5.54e-06	2.75e-07	-0.414433
SRSF2	ILMN_1696407	0.000373	4.78e-05	-0.414257
OXNAD1	ILMN_1764770	0.00603	0.00141	-0.414256
TRIM37	ILMN_1704383	0.00179	0.000319	-0.414112
WDR91	ILMN_1652223	0.000108	1.06e-05	-0.413673
SOS1	ILMN_1767135	0.00646	0.00153	-0.413639
RABGGTA	ILMN_2299221	0.00691	0.00166	-0.413478
TLR9	ILMN_1679798	0.00132	0.000221	-0.413433
SF3B4	ILMN_1722648	4.19e-08	5.32e-10	-0.413364
IK	ILMN_1699362	7.42e-07	2.14e-08	-0.413267
ADCK1	ILMN_1698777	0.000377	4.84e-05	-0.41296
HNRNPAB	ILMN_1651262	4.25e-07	1.06e-08	-0.412508
RAI1	ILMN_2060770	0.000391	5.06e-05	-0.412177
PUM1	ILMN_2401155	7.76e-07	2.26e-08	-0.412102
UCHL5	ILMN_1731612	0.0182	0.00541	-0.411943
RAB28	ILMN_2293992	0.000321	3.97e-05	-0.411872
ANKS1A	ILMN_1813669	3.41e-06	1.51e-07	-0.411322
ITGA4	ILMN_1747052	0.0143	0.00405	-0.411304
IL2RA	ILMN_1683774	0.000154	1.61e-05	-0.4113
CRKL	ILMN_1690122	3.58e-07	8.65e-09	-0.411276
GPAA1	ILMN_1769702	0.000116	1.16e-05	-0.411194
ADD1	ILMN_1759252	3.1e-07	7.24e-09	-0.41101
PITPNA	ILMN_1715804	0.00021	2.38e-05	-0.410923
JUNB	ILMN_2086077	0.000535	7.41e-05	-0.410901
CCND2	ILMN_2067656	7.55e-06	4.11e-07	-0.410692
NLGN3	ILMN_1759700	0.000636	9.18e-05	-0.410672
CST3	ILMN_1800354	3.05e-06	1.3e-07	-0.410552
PDGFB	ILMN_1775822	4.35e-07	1.1e-08	-0.41051
DAZAP2	ILMN_1718988	0.000158	1.68e-05	-0.410443
ENOPH1	ILMN_1711878	0.0186	0.00556	-0.41043
B3GNT2	ILMN_1711102	0.0184	0.00549	-0.409977
PANX1	ILMN_1697817	8.16e-05	7.58e-06	-0.409707
PRKAR1A	ILMN_1738632	0.00756	0.00185	-0.409617
CACNA2D3	ILMN_1754076	0.000715	0.000105	-0.409604
ASCC3	ILMN_1745772	0.00227	0.000428	-0.409348
SRRM1	ILMN_1697670	1.17e-08	9.45e-11	-0.409319
TXLNG	ILMN_1882000	0.00285	0.000567	-0.409017
ACTN4	ILMN_1725534	0.00113	0.000182	-0.408922
ZEB2	ILMN_1688698	0.0312	0.0104	-0.408722
TUFT1	ILMN_1781374	0.00224	0.00042	-0.408546
RSF1	ILMN_1668834	0.000507	6.93e-05	-0.4085
TRMT1L	ILMN_1665300	0.00369	0.000776	-0.407843
HNRNPUL1	ILMN_1690268	1.96e-07	4.04e-09	-0.407409
FUBP1	ILMN_1776552	8.7e-05	8.16e-06	-0.407056
DHX38	ILMN_1735679	1.79e-05	1.19e-06	-0.40704
NUP98	ILMN_1732776	0.000456	6.13e-05	-0.40695
SH2D3C	ILMN_1775734	1.18e-06	3.97e-08	-0.406845
PCIF1	ILMN_2232368	0.00134	0.000225	-0.406569
DNAJC13	ILMN_1752281	0.000431	5.72e-05	-0.406369
USP19	ILMN_1718679	5.21e-06	2.56e-07	-0.406192
LONRF1	ILMN_1705953	0.0185	0.00552	-0.406141
SEC23B	ILMN_2366246	1.8e-05	1.2e-06	-0.405827
MTOR	ILMN_1769031	1.12e-07	1.89e-09	-0.405729
PPRC1	ILMN_1796210	3.67e-05	2.8e-06	-0.405528
SLC20A1	ILMN_1672662	4.51e-06	2.17e-07	-0.405321
TRIM4	ILMN_2323385	0.000146	1.51e-05	-0.404969
LRRC26	ILMN_1680757	0.000732	0.000108	-0.404748
MYOF	ILMN_1810289	0.0171	0.00499	-0.404361
ATXN1L	ILMN_1764186	4.32e-08	5.52e-10	-0.404108
THOC3	ILMN_2415926	0.00257	0.000498	-0.404095
IL32	ILMN_2368530	0.00419	0.00091	-0.4037
ENO1	ILMN_1710756	2.45e-06	9.95e-08	-0.403432
CIC	ILMN_1784780	0.00011	1.09e-05	-0.403063
ABHD15	ILMN_1769390	0.00343	0.00071	-0.402916
DROSHA	ILMN_1790410	0.000132	1.35e-05	-0.402733
IL18BP	ILMN_2334296	9.16e-05	8.68e-06	-0.402616
TNRC6A	ILMN_1714622	2.11e-05	1.44e-06	-0.402093
CLPX	ILMN_1709894	0.00351	0.00073	-0.401999
EDEM1	ILMN_1779828	0.00028	3.37e-05	-0.401995
HNRNPH3	ILMN_1654920	0.047	0.0173	-0.401699
DCHS1	ILMN_1739640	5.21e-05	4.38e-06	-0.401354
CABLES2	ILMN_1762407	0.000179	1.96e-05	-0.401142
INPP5E	ILMN_1811301	0.0304	0.0101	-0.400441
SCP2	ILMN_1694776	0.000158	1.67e-05	-0.400229
FRMD8	ILMN_3241870	4.74e-08	6.27e-10	-0.399911
LAMP1	ILMN_1782292	1.29e-05	8e-07	-0.399845
GEMIN5	ILMN_1663383	1.23e-05	7.55e-07	-0.399819
ACVR1	ILMN_1760490	0.000189	2.1e-05	-0.399717
RALGAPA1	ILMN_1741391	0.0097	0.0025	-0.39957
ACIN1	ILMN_1699636	2.9e-08	3.37e-10	-0.399521
RCBTB2	ILMN_2148668	0.0192	0.00576	-0.399417
SLC33A1	ILMN_1702683	0.0249	0.00796	-0.399306
PACS2	ILMN_1719864	1.21e-05	7.42e-07	-0.399267
ARIH1	ILMN_1694219	0.00536	0.00123	-0.399106
SMARCC2	ILMN_1773620	4.05e-05	3.18e-06	-0.398963
DNAAF5	ILMN_1732537	5.03e-07	1.31e-08	-0.398889
USP5	ILMN_1671494	4.05e-05	3.19e-06	-0.398485
EGLN1	ILMN_1749892	0.00723	0.00175	-0.398155
PANK4	ILMN_1743910	4.71e-07	1.21e-08	-0.39802
OAZ2	ILMN_3239460	0.000395	5.13e-05	-0.397991
SEC14L1	ILMN_2285802	0.00106	0.000169	-0.397941
ADCY9	ILMN_1654287	0.000158	1.66e-05	-0.39678
MAP3K3	ILMN_1779010	0.000106	1.04e-05	-0.396577
FAM43A	ILMN_1706015	2.32e-07	5e-09	-0.39634
HABP4	ILMN_2107991	0.00279	0.000553	-0.396167
EXOC1	ILMN_2347807	0.0171	0.00501	-0.395843
USP13	ILMN_1708059	0.000518	7.14e-05	-0.39576
RBM12	ILMN_2329834	3.17e-09	1.72e-11	-0.395747
RALGAPB	ILMN_1733115	3.73e-05	2.86e-06	-0.395489
FIP1L1	ILMN_1768743	0.00017	1.83e-05	-0.395408
LEO1	ILMN_1801553	0.000777	0.000117	-0.395191
STX1A	ILMN_1760160	2.64e-06	1.09e-07	-0.39503
METAP1	ILMN_1785795	9.35e-06	5.41e-07	-0.394692
WDR1	ILMN_1780036	1.23e-08	1.04e-10	-0.394541
SNRNP200	ILMN_1705928	1.66e-05	1.09e-06	-0.393874
SMG9	ILMN_1737005	4.91e-05	4.04e-06	-0.393734
CELF2	ILMN_2400947	4.25e-05	3.41e-06	-0.39334
VPS4B	ILMN_1792587	0.00567	0.00131	-0.393309
DDX47	ILMN_1814859	4.12e-06	1.93e-07	-0.393294
TPM2	ILMN_1789196	0.00682	0.00163	-0.393217
PTPN23	ILMN_1654318	0.000551	7.65e-05	-0.392979
CXCR1	ILMN_1662524	0.00388	0.000831	-0.392744
PAN2	ILMN_1658373	2.64e-06	1.09e-07	-0.392699
CLPTM1	ILMN_1665831	6.56e-05	5.77e-06	-0.392372
TAF15	ILMN_1678707	0.000938	0.000146	-0.391915
TOB2	ILMN_1748884	6.53e-07	1.82e-08	-0.391643
FOXN3	ILMN_2106902	2.2e-08	2.27e-10	-0.391533
PKP4	ILMN_1749410	0.000419	5.53e-05	-0.39128
AASDHPPT	ILMN_1698189	0.000758	0.000113	-0.391117
UPF1	ILMN_1688011	7.02e-05	6.28e-06	-0.390746
IWS1	ILMN_1747241	7.62e-05	6.94e-06	-0.39073
CTSA	ILMN_1719286	0.00442	0.000972	-0.390712
MTPAP	ILMN_1742569	1.64e-05	1.07e-06	-0.390617
METTL3	ILMN_1655635	3.65e-05	2.78e-06	-0.390603
MANBA	ILMN_1800733	0.000232	2.67e-05	-0.390576
MACF1	ILMN_2301624	4.89e-05	4.02e-06	-0.390405
DENND2D	ILMN_1707088	1.17e-05	7.1e-07	-0.390397
PPP1R8	ILMN_2321485	0.000395	5.14e-05	-0.390159
YTHDC1	ILMN_1707506	1.48e-05	9.59e-07	-0.390077
SESN1	ILMN_1800626	0.0393	0.0139	-0.390049
TAMM41	ILMN_1793724	0.00353	0.000735	-0.389878
TGFBI	ILMN_1663866	0.000242	2.81e-05	-0.389253
ADARB1	ILMN_1679797	4.3e-06	2.04e-07	-0.389198
NEMF	ILMN_1772489	0.000527	7.27e-05	-0.388526
PARP4	ILMN_1776464	5.54e-06	2.76e-07	-0.388441
MMD	ILMN_1733937	0.0152	0.00435	-0.387209
SYK	ILMN_2059549	5.4e-06	2.67e-07	-0.387111
ARHGEF18	ILMN_1664016	1.17e-07	2.06e-09	-0.386886
RNPS1	ILMN_1691843	3.45e-06	1.55e-07	-0.386514
KIAA0513	ILMN_1693233	0.000161	1.72e-05	-0.386514
SNX19	ILMN_1788211	0.000961	0.00015	-0.386254
DLEC1	ILMN_2401987	0.000119	1.19e-05	-0.385794
FNBP4	ILMN_2108938	0.00055	7.64e-05	-0.385418
EML2	ILMN_3240541	0.000509	6.97e-05	-0.385393
SMAP2	ILMN_2081682	1.89e-05	1.26e-06	-0.385374
FBXO3	ILMN_1749641	0.0176	0.00519	-0.385262
FLNA	ILMN_1687335	0.0149	0.00425	-0.385055
PELP1	ILMN_1728684	0.000242	2.81e-05	-0.385001
THAP11	ILMN_1780699	8.85e-07	2.7e-08	-0.384799
TAGAP	ILMN_1739985	0.000157	1.66e-05	-0.38479
TCHP	ILMN_1665058	3.71e-05	2.84e-06	-0.384618
CXXC5	ILMN_3307729	0.000171	1.84e-05	-0.384503
ARF3	ILMN_1682938	0.00392	0.000839	-0.38447
TSR1	ILMN_1775761	0.000175	1.9e-05	-0.384459
SOS2	ILMN_1764414	0.00685	0.00164	-0.384452
KISS1R	ILMN_1673521	0.000412	5.42e-05	-0.384186
IPO9	ILMN_1723117	0.000261	3.09e-05	-0.384073
FBXL2	ILMN_1688639	0.000377	4.84e-05	-0.384037
PI16	ILMN_1766264	0.0105	0.00276	-0.383986
SH3KBP1	ILMN_1808501	1.45e-05	9.25e-07	-0.383939
GPR19	ILMN_1805973	0.000171	1.84e-05	-0.383922
MFHAS1	ILMN_1745686	0.00213	0.000395	-0.383735
PFAS	ILMN_1755862	0.000168	1.81e-05	-0.383472
TBC1D5	ILMN_1767433	9.24e-05	8.8e-06	-0.383256
CSPP1	ILMN_2393994	0.00743	0.00181	-0.383178
KNTC1	ILMN_1732516	0.00464	0.00103	-0.382901
THOC1	ILMN_1802157	0.00485	0.00109	-0.3828
MSH6	ILMN_1729051	0.00343	0.000709	-0.382403
SETD1A	ILMN_1714327	2.68e-06	1.11e-07	-0.382395
ZNF224	ILMN_1661293	0.000395	5.14e-05	-0.382071
OSBPL5	ILMN_2307032	0.00308	0.000625	-0.381931
ZC3H14	ILMN_2335669	2.15e-06	8.36e-08	-0.381784
C20orf194	ILMN_1689585	0.00119	0.000195	-0.381783
BECN1	ILMN_1744822	3.24e-07	7.6e-09	-0.381715
FASTKD5	ILMN_1733377	2.53e-06	1.04e-07	-0.381697
SLAMF1	ILMN_1770768	0.001	0.000157	-0.381306
NEURL4	ILMN_2407811	0.00033	4.12e-05	-0.381261
NREP	ILMN_1680738	0.000203	2.29e-05	-0.380973
HPS4	ILMN_1808919	1.6e-05	1.05e-06	-0.380958
MORC2	ILMN_2103591	0.00106	0.000169	-0.380826
ZNF629	ILMN_1810891	0.00032	3.95e-05	-0.380698
SON	ILMN_2247664	0.000288	3.5e-05	-0.380696
TRIM23	ILMN_1752741	0.0246	0.00782	-0.380521
ATP2A3	ILMN_2310909	0.000282	3.41e-05	-0.380453
SRGAP2	ILMN_1759549	2.6e-05	1.87e-06	-0.380105
EFTUD2	ILMN_1738819	4.05e-05	3.17e-06	-0.380093
CALM1	ILMN_1778242	1.97e-07	4.12e-09	-0.379795
PDHX	ILMN_1652357	0.0111	0.00296	-0.379784
LAMP2	ILMN_1673282	0.000482	6.57e-05	-0.37958
LARS2	ILMN_1700168	0.000221	2.53e-05	-0.379577
PTGIR	ILMN_1747023	0.00194	0.000354	-0.379196
AGER	ILMN_2257015	0.00213	0.000394	-0.379026
HMGCS1	ILMN_1797728	0.0382	0.0134	-0.378926
PTP4A3	ILMN_2359710	0.0127	0.0035	-0.378835
ULK3	ILMN_1679495	0.000208	2.34e-05	-0.378778
GFOD1	ILMN_1778240	0.00392	0.000841	-0.378695
HNRNPA0	ILMN_1753279	0.0001	9.69e-06	-0.378545
GTF3C2	ILMN_1746457	7.65e-09	5.35e-11	-0.37843
RUNDC1	ILMN_1733875	4.08e-05	3.22e-06	-0.378008
SPG11	ILMN_1665049	0.000208	2.35e-05	-0.377729
SCRN1	ILMN_1756439	4.05e-05	3.19e-06	-0.377606
CNDP2	ILMN_1726769	8.91e-07	2.73e-08	-0.377251
CLIC3	ILMN_1796423	0.0444	0.0162	-0.377243
MED12	ILMN_1793386	0.000634	9.14e-05	-0.377175
RORA	ILMN_2322498	0.0146	0.00415	-0.377101
ANKUB1	ILMN_3194118	5.1e-05	4.25e-06	-0.377079
CLDN23	ILMN_1725338	0.00178	0.000317	-0.377023
MYH3	ILMN_1795119	0.00189	0.000342	-0.376871
WDR60	ILMN_1793290	2.24e-05	1.56e-06	-0.376707
SIN3B	ILMN_1788315	7.01e-06	3.74e-07	-0.37663
ALDOC	ILMN_1755974	0.000362	4.6e-05	-0.376566
MBP	ILMN_1672660	7e-07	1.98e-08	-0.376548
PILRA	ILMN_1729915	0.00298	0.000601	-0.376287
DTX3	ILMN_1658677	0.00298	0.000601	-0.376275
CITED2	ILMN_1663092	0.00309	0.000627	-0.376127
SGSM1	ILMN_1762207	0.00525	0.0012	-0.375972
PDCD4	ILMN_1768004	0.00232	0.000441	-0.375934
AVP	ILMN_1811443	0.0147	0.00416	-0.37572
MFSD8	ILMN_2123119	0.000639	9.25e-05	-0.375695
ACSL3	ILMN_2360705	0.0149	0.00424	-0.375674
CD247	ILMN_2377669	0.000102	9.87e-06	-0.375382
GNB5	ILMN_2412294	0.00117	0.000192	-0.375374
ABCF1	ILMN_1763875	1.21e-06	4.14e-08	-0.375363
DPEP3	ILMN_1731275	0.0326	0.011	-0.375291
WDR20	ILMN_1707199	0.00145	0.000248	-0.375283
HECTD1	ILMN_1706094	0.00493	0.00111	-0.375099
COL9A2	ILMN_1685122	0.0157	0.00454	-0.374848
ANKLE2	ILMN_3249608	3.76e-07	9.2e-09	-0.374805
TSC22D4	ILMN_1721636	0.00189	0.000342	-0.374606
PCSK1N	ILMN_1755582	0.0161	0.00468	-0.37456
TPP2	ILMN_1667657	0.0113	0.00302	-0.374066
CCDC102A	ILMN_1796762	0.00377	0.000796	-0.374044
PAXIP1	ILMN_1680193	1.02e-06	3.25e-08	-0.37396
RETSAT	ILMN_1702633	1.66e-05	1.09e-06	-0.373801
VCL	ILMN_1795429	8.08e-06	4.52e-07	-0.373393
RAB22A	ILMN_1786976	0.000572	8.02e-05	-0.373343
ORAI1	ILMN_1724148	0.00132	0.000221	-0.373245
CACNB3	ILMN_2195482	0.00102	0.000161	-0.373238
GIT1	ILMN_1733155	0.00129	0.000215	-0.373235
WDR82	ILMN_1679655	6.51e-06	3.38e-07	-0.373153
ARHGAP1	ILMN_1732060	1.51e-05	9.8e-07	-0.372982
TGIF1	ILMN_2318638	0.000134	1.37e-05	-0.37269
LGALSL	ILMN_1673548	0.01	0.00259	-0.372625
BYSL	ILMN_1682792	0.00133	0.000223	-0.372538
CCDC86	ILMN_1792681	0.000293	3.57e-05	-0.372082
SETD2	ILMN_1769473	4.64e-06	2.25e-07	-0.371789
HERC2	ILMN_1813475	0.00673	0.00161	-0.37162
ATMIN	ILMN_1772540	0.0132	0.00365	-0.371361
SQSTM1	ILMN_1662618	1.36e-08	1.24e-10	-0.371281
TSPYL1	ILMN_1779014	4.43e-06	2.11e-07	-0.371206
PTGS1	ILMN_1665100	8.65e-05	8.1e-06	-0.370887
ITGB7	ILMN_1777519	0.00246	0.000472	-0.370813
LAIR1	ILMN_1768598	5.73e-05	4.93e-06	-0.370813
TMCC1	ILMN_1677963	0.0101	0.00263	-0.370511
CAMK2N1	ILMN_1794863	0.00358	0.000748	-0.37051
PPIF	ILMN_1809607	0.001	0.000158	-0.370115
SLC41A1	ILMN_1656186	0.000165	1.77e-05	-0.370029
PTPRE	ILMN_2383611	0.000472	6.37e-05	-0.369987
NCK2	ILMN_1724718	5.39e-05	4.59e-06	-0.369388
FBRS	ILMN_3245236	0.00026	3.07e-05	-0.369293
EWSR1	ILMN_1727041	1.78e-07	3.55e-09	-0.369057
PIGG	ILMN_1769751	2.22e-05	1.54e-06	-0.369052
THBD	ILMN_1759787	0.00647	0.00153	-0.36904
HIPK2	ILMN_1687440	0.0125	0.0034	-0.368956
CCDC191	ILMN_2095273	0.00687	0.00165	-0.368822
RNF145	ILMN_1710906	0.0163	0.00474	-0.368253
NOP2	ILMN_1723158	1.6e-05	1.05e-06	-0.368082
ARHGAP24	ILMN_1801833	0.0204	0.00622	-0.367971
AFF3	ILMN_1775235	0.0374	0.0131	-0.36757
ZNF318	ILMN_1792305	0.000152	1.59e-05	-0.367541
PPP1CA	ILMN_1695827	4.03e-05	3.14e-06	-0.367495
SETD1B	ILMN_1813573	0.000246	2.87e-05	-0.367347
CHMP1B	ILMN_1763265	0.00513	0.00117	-0.367336
MBD2	ILMN_1750395	0.0112	0.00299	-0.367294
SLCO3A1	ILMN_1654735	0.000319	3.94e-05	-0.367283
WDR81	ILMN_1805863	0.000125	1.26e-05	-0.367179
SLC7A6	ILMN_1812559	0.000597	8.47e-05	-0.366798
SPTBN4	ILMN_2406439	0.018	0.00534	-0.366489
ARRDC1	ILMN_1661492	0.000721	0.000106	-0.366115
NPHP3	ILMN_1730539	0.0382	0.0134	-0.366072
PLEC	ILMN_1744268	0.00517	0.00118	-0.365787
PCM1	ILMN_1690487	0.000163	1.75e-05	-0.365778
ANXA2	ILMN_2409167	7.09e-05	6.36e-06	-0.365694
SPAG9	ILMN_2263718	0.00136	0.000229	-0.365134
CASC3	ILMN_1665004	0.000258	3.03e-05	-0.365133
CASS4	ILMN_1678061	8.43e-06	4.77e-07	-0.364955
CD81	ILMN_1689953	6.51e-06	3.39e-07	-0.364686
SETX	ILMN_1763436	0.000284	3.43e-05	-0.364588
SLC29A3	ILMN_1717326	0.000175	1.92e-05	-0.364368
GNAI2	ILMN_1775762	1.33e-06	4.62e-08	-0.364308
EARS2	ILMN_1758750	1.04e-05	6.1e-07	-0.364106
GPBP1L1	ILMN_1662719	0.000234	2.7e-05	-0.363921
SP140	ILMN_1703263	0.0131	0.00363	-0.363828
MORF4L2	ILMN_1666156	0.00886	0.00224	-0.363794
LMNA	ILMN_1696749	0.021	0.00645	-0.363719
DIS3	ILMN_1799796	0.00076	0.000114	-0.363534
HARS2	ILMN_1715113	2.33e-08	2.49e-10	-0.363384
ATF2	ILMN_1748271	0.000593	8.41e-05	-0.362955
ELK3	ILMN_1692335	3.72e-07	9.07e-09	-0.362699
PFKP	ILMN_1805737	0.00126	0.000209	-0.362672
NCALD	ILMN_1788538	0.0088	0.00222	-0.362607
WDR59	ILMN_1795428	5.23e-07	1.38e-08	-0.362569
NUDCD3	ILMN_1796900	0.000209	2.37e-05	-0.362534
ELAC2	ILMN_1718044	0.00238	0.000454	-0.362407
ZNF74	ILMN_2383871	0.000631	9.08e-05	-0.362088
G6PC3	ILMN_2127477	0.00904	0.0023	-0.361963
CA5B	ILMN_1672807	0.0136	0.00378	-0.361942
NUMB	ILMN_2331266	0.00476	0.00106	-0.361866
MBOAT7	ILMN_1722218	0.00291	0.000582	-0.361648
LGMN	ILMN_1698019	0.00307	0.000622	-0.361595
MAP3K4	ILMN_1678087	4.34e-06	2.06e-07	-0.361182
TEX2	ILMN_1731181	0.000701	0.000103	-0.361108
CIRBP	ILMN_1674661	3.42e-07	8.14e-09	-0.361039
CHCHD7	ILMN_1744138	0.00154	0.000266	-0.360926
TSC2	ILMN_1714216	0.00227	0.000429	-0.360899
LPXN	ILMN_1742789	1.18e-06	4e-08	-0.360722
IGFBP3	ILMN_1746085	0.00593	0.00138	-0.360623
PRKCQ	ILMN_1733421	0.0018	0.00032	-0.360595
STIM2	ILMN_1738449	0.000294	3.59e-05	-0.360584
ANAPC1	ILMN_1804812	0.000217	2.47e-05	-0.360488
PCBP1	ILMN_1673215	5.28e-05	4.45e-06	-0.360416
SYVN1	ILMN_1803143	1.36e-07	2.5e-09	-0.360155
ITPR3	ILMN_1815500	0.000412	5.43e-05	-0.359748
DFFB	ILMN_1678962	0.00428	0.000935	-0.359652
DMTF1	ILMN_1750075	0.00938	0.0024	-0.359518
TBC1D22A	ILMN_3251227	0.000251	2.94e-05	-0.359241
SOCS2	ILMN_2131861	0.0134	0.00371	-0.359093
GFM1	ILMN_1657682	0.00752	0.00183	-0.358955
PRRC2A	ILMN_1760563	0.00393	0.000843	-0.358912
CCDC97	ILMN_1801600	6.04e-06	3.09e-07	-0.358485
AFAP1	ILMN_1701998	0.0471	0.0173	-0.358448
ITFG1	ILMN_1693310	0.000394	5.12e-05	-0.358344
HSPD1	ILMN_2381397	0.000421	5.56e-05	-0.358109
MAVS	ILMN_1800152	3e-07	6.92e-09	-0.358076
PARVB	ILMN_1787919	0.00893	0.00226	-0.358052
PNISR	ILMN_3224934	0.0211	0.00649	-0.357994
CD40LG	ILMN_1659077	0.000584	8.26e-05	-0.357864
CTSW	ILMN_1794364	0.0439	0.016	-0.35783
KANSL3	ILMN_3187852	7.95e-07	2.34e-08	-0.357573
MTO1	ILMN_2380740	0.0125	0.0034	-0.357096
HSPH1	ILMN_1712888	0.0177	0.00524	-0.35698
LYZ	ILMN_1815205	0.0143	0.00402	-0.356886
GFPT1	ILMN_2220187	0.0234	0.00737	-0.356765
TCF20	ILMN_2368068	6.56e-06	3.43e-07	-0.356724
TBP	ILMN_1697117	3.41e-06	1.52e-07	-0.356216
ZCCHC3	ILMN_1786852	0.000601	8.54e-05	-0.356013
CXCR3	ILMN_1797975	0.00253	0.000489	-0.355522
SNTB1	ILMN_1793410	0.000758	0.000113	-0.355519
HOXB2	ILMN_1810274	0.0387	0.0137	-0.355464
HMGA1	ILMN_2311537	0.00104	0.000166	-0.355395
CD93	ILMN_1704730	0.00244	0.000468	-0.35536
ZSCAN9	ILMN_1669516	0.000321	3.98e-05	-0.354968
GTPBP3	ILMN_1748894	0.00063	9.06e-05	-0.354882
AKT1	ILMN_2410909	2.45e-06	9.92e-08	-0.354861
TRIM32	ILMN_1654737	0.000618	8.85e-05	-0.354731
TMEM8B	ILMN_1708029	0.000202	2.26e-05	-0.354719
UBTF	ILMN_1806946	0.000342	4.29e-05	-0.354644
NLRP3	ILMN_1712026	0.00183	0.000329	-0.354506
EIF4B	ILMN_1655497	1.29e-05	7.97e-07	-0.354492
FAM86C1	ILMN_1753482	0.000128	1.3e-05	-0.35436
CSRNP2	ILMN_2187533	0.00123	0.000204	-0.354337
MCM3	ILMN_2224143	1.5e-06	5.41e-08	-0.354189
HDAC1	ILMN_1727458	1.28e-08	1.14e-10	-0.354056
TMEM204	ILMN_3241657	0.0166	0.00484	-0.353817
LBH	ILMN_2315979	0.000624	8.94e-05	-0.353776
PARP15	ILMN_1776778	0.00427	0.00093	-0.35374
ATP2B4	ILMN_2367753	3.37e-05	2.54e-06	-0.353717
TAF1L	ILMN_1799939	0.000146	1.51e-05	-0.353673
PYHIN1	ILMN_1669447	0.0262	0.00845	-0.353073
SCD	ILMN_1689329	0.0105	0.00275	-0.353042
YPEL2	ILMN_1677098	0.00617	0.00144	-0.352931
FHL1	ILMN_1805842	0.000428	5.67e-05	-0.3529
AMACR	ILMN_1759670	6.56e-05	5.77e-06	-0.352897
GOT1	ILMN_1656145	7.32e-05	6.61e-06	-0.352839
GLB1	ILMN_2397721	1.66e-05	1.09e-06	-0.352769
ANKRD27	ILMN_1794063	0.0127	0.0035	-0.352679
NUAK2	ILMN_2094952	0.000182	2e-05	-0.35262
MYO1F	ILMN_1681239	0.00388	0.000825	-0.352602
ANKFY1	ILMN_1794470	1.16e-06	3.86e-08	-0.352336
SATB1	ILMN_1690646	0.000605	8.62e-05	-0.352328
CALCOCO1	ILMN_1774427	0.000106	1.04e-05	-0.352141
TNFRSF1A	ILMN_1685005	0.000102	9.92e-06	-0.351966
FLNB	ILMN_1664922	0.00401	0.000864	-0.351574
EMP3	ILMN_1765446	7.44e-06	4.01e-07	-0.351492
COG1	ILMN_1791873	0.000573	8.05e-05	-0.351391
PLCG2	ILMN_1815719	1.38e-05	8.7e-07	-0.351112
PDIA5	ILMN_1695763	0.00114	0.000186	-0.350752
SDF4	ILMN_1696065	3.91e-06	1.8e-07	-0.350611
CYB561A3	ILMN_2129505	2.23e-05	1.54e-06	-0.35059
DYNC1H1	ILMN_1780302	0.000273	3.26e-05	-0.350509
ITK	ILMN_1699160	0.00817	0.00203	-0.35048
DDX54	ILMN_1812976	0.000601	8.55e-05	-0.350234
SASH1	ILMN_2185984	0.0221	0.00688	-0.350149
PISD	ILMN_1793934	0.00129	0.000215	-0.35
RBM5	ILMN_1786893	1.33e-07	2.43e-09	-0.349884
GPRIN3	ILMN_1776435	0.000126	1.27e-05	-0.34981
PAFAH1B1	ILMN_1722276	3.18e-05	2.37e-06	-0.349781
KLC1	ILMN_1726901	0.00292	0.000586	-0.349487
NCOA1	ILMN_1669033	2.31e-05	1.62e-06	-0.349193
SPTAN1	ILMN_2095133	0.00111	0.000179	-0.349184
EFL1	ILMN_1729167	0.000523	7.22e-05	-0.349077
MAFB	ILMN_1764709	0.011	0.00292	-0.348962
RIN3	ILMN_1731736	0.00576	0.00133	-0.348867
TMEM184B	ILMN_1747460	0.000771	0.000116	-0.348776
UBE2Q1	ILMN_1776325	2.81e-06	1.18e-07	-0.348586
EPAS1	ILMN_1704753	0.00789	0.00195	-0.348301
PPP1R11	ILMN_1747598	0.000285	3.44e-05	-0.348233
CAPN12	ILMN_2101034	0.0483	0.0179	-0.348076
ABAT	ILMN_1805104	0.00262	0.000512	-0.348004
PLVAP	ILMN_2194577	0.00388	0.000828	-0.347995
FOXJ2	ILMN_1731648	9.02e-05	8.53e-06	-0.347775
NEDD1	ILMN_2206151	0.00126	0.00021	-0.347679
VIM	ILMN_1782538	0.000746	0.000111	-0.347674
LRRC8D	ILMN_1763409	0.000317	3.92e-05	-0.347627
ANTXR2	ILMN_1812926	0.00176	0.000312	-0.347556
SBK1	ILMN_1728298	0.00143	0.000244	-0.347271
MYO1C	ILMN_1812616	0.000299	3.66e-05	-0.34725
ZFP36	ILMN_1720829	0.000152	1.58e-05	-0.346987
PDE4B	ILMN_2340259	0.0151	0.00434	-0.346804
MAPK9	ILMN_2400292	0.00102	0.000161	-0.346526
ANAPC2	ILMN_1813243	1.27e-05	7.83e-07	-0.346369
TMEM214	ILMN_3297644	0.000131	1.34e-05	-0.346329
NOC4L	ILMN_1733107	0.00702	0.00169	-0.346261
P2RY2	ILMN_2372915	0.026	0.00839	-0.346249
NAT10	ILMN_1705594	0.00064	9.27e-05	-0.346118
GAK	ILMN_1813775	5.03e-07	1.31e-08	-0.346115
KLHL7	ILMN_1760792	0.0401	0.0142	-0.345952
LEAP2	ILMN_2124361	0.0014	0.000238	-0.345907
TRIM14	ILMN_1713542	0.00245	0.000471	-0.345724
SIRPA	ILMN_1758146	0.00144	0.000246	-0.345619
PBX4	ILMN_1700762	0.00131	0.000219	-0.345531
CAPZB	ILMN_1798980	2.2e-06	8.69e-08	-0.345524
KLHL3	ILMN_1770641	0.00799	0.00198	-0.345471
PTPRM	ILMN_1744937	0.00727	0.00176	-0.345461
RPA1	ILMN_2049642	1.42e-06	5e-08	-0.345246
IST1	ILMN_1740351	2.79e-08	3.21e-10	-0.345017
CNBP	ILMN_1769319	0.00269	0.000527	-0.345008
SEC16A	ILMN_2126344	9.5e-06	5.53e-07	-0.344749
TM9SF4	ILMN_1674421	2.1e-06	8.07e-08	-0.34471
SYNCRIP	ILMN_1727740	0.000251	2.93e-05	-0.344703
WDR6	ILMN_1669484	5.1e-05	4.24e-06	-0.344553
SH2B2	ILMN_1669833	0.0147	0.00418	-0.344449
NUDT16	ILMN_1781996	0.000912	0.000141	-0.344435
DHRS3	ILMN_1752478	0.00459	0.00102	-0.344401
PRKCA	ILMN_1771800	0.00361	0.000756	-0.344223
UIMC1	ILMN_1691188	0.000125	1.26e-05	-0.344118
TRABD2A	ILMN_3235176	0.027	0.00875	-0.344093
MTSS1	ILMN_2073289	0.011	0.00293	-0.343781
ING1	ILMN_1662243	0.0249	0.00794	-0.343747
SPG7	ILMN_1754529	8.34e-07	2.49e-08	-0.343374
EIF4G1	ILMN_1768470	0.00493	0.00111	-0.343317
RCSD1	ILMN_1749006	2.16e-05	1.49e-06	-0.342956
MTCH1	ILMN_1703006	2.82e-10	6.78e-13	-0.342928
NOMO1	ILMN_2126957	0.00227	0.00043	-0.342867
MID2	ILMN_1915188	0.00449	0.00099	-0.342817
GAS7	ILMN_1745994	0.00388	0.000829	-0.342783
MEF2A	ILMN_1661888	0.00676	0.00162	-0.342641
LTBP4	ILMN_1665219	0.0046	0.00102	-0.342495
ANKRD52	ILMN_3244029	8.97e-05	8.46e-06	-0.342457
KMT2A	ILMN_1668683	0.00388	0.000828	-0.34232
2024-03-01	ILMN_1681101	0.0264	0.00855	-0.342157
PPP2R1A	ILMN_1810467	9.39e-07	2.93e-08	-0.342105
2024-09-09	ILMN_1769118	5.23e-07	1.38e-08	-0.342099
TRAPPC9	ILMN_1711368	0.00956	0.00246	-0.342049
SCAMP2	ILMN_1654893	0.00134	0.000226	-0.342012
ALDH18A1	ILMN_2302716	0.00633	0.00149	-0.341873
CARD11	ILMN_1721978	5.98e-05	5.21e-06	-0.341783
CSAD	ILMN_2119692	0.0495	0.0184	-0.341555
CD53	ILMN_2413808	1.12e-05	6.7e-07	-0.341523
ANKRD11	ILMN_2108709	0.000325	4.05e-05	-0.341496
ELMO2	ILMN_2317730	1.3e-06	4.49e-08	-0.341472
EOMES	ILMN_1760509	0.0322	0.0108	-0.341123
CHAMP1	ILMN_1729976	2.98e-06	1.27e-07	-0.341056
CAMTA2	ILMN_1798867	0.00132	0.00022	-0.340939
GRAMD4	ILMN_1723706	0.00212	0.000391	-0.3407
GOLGA5	ILMN_1773741	0.00133	0.000224	-0.340457
PSMD1	ILMN_1702837	0.000294	3.58e-05	-0.340351
SLC10A3	ILMN_1712887	0.00112	0.000181	-0.340303
GUCA1B	ILMN_1689264	3.17e-05	2.36e-06	-0.340297
SPPL2B	ILMN_1672461	0.00113	0.000183	-0.339955
CSK	ILMN_1754121	1.87e-06	6.93e-08	-0.339675
IMMT	ILMN_1782579	2.2e-06	8.72e-08	-0.339548
SIGLEC7	ILMN_1681415	0.000732	0.000108	-0.339381
CAMK2G	ILMN_1809695	1.17e-05	7.05e-07	-0.339309
AP4B1	ILMN_1669377	1.24e-07	2.22e-09	-0.339219
RNH1	ILMN_1660880	0.000175	1.91e-05	-0.339104
MCF2L	ILMN_3307483	0.000343	4.31e-05	-0.339037
TGFBR2	ILMN_2384241	0.000189	2.1e-05	-0.338993
NLRC3	ILMN_3234784	0.00632	0.00149	-0.338956
COPG1	ILMN_1708204	0.00011	1.09e-05	-0.338819
PBXIP1	ILMN_1814315	0.00649	0.00154	-0.338766
DHX15	ILMN_2168449	0.00134	0.000226	-0.338355
CYTH4	ILMN_3238196	7.93e-05	7.3e-06	-0.337862
CKAP5	ILMN_1748770	0.000156	1.64e-05	-0.337833
PPM1K	ILMN_2070044	0.000737	0.000109	-0.337643
MAPRE1	ILMN_1777721	4.05e-05	3.17e-06	-0.337552
PIK3CD	ILMN_1766275	0.000171	1.85e-05	-0.337503
SF3B1	ILMN_1706075	0.0402	0.0143	-0.337399
WDR19	ILMN_1655117	0.00076	0.000114	-0.337229
LRRC42	ILMN_1688479	4.97e-05	4.1e-06	-0.337156
NFE2L2	ILMN_1790909	0.00598	0.00139	-0.336943
MYBBP1A	ILMN_1806757	1.36e-05	8.54e-07	-0.336679
ADGRE5	ILMN_1673363	0.000404	5.28e-05	-0.336541
ZC3H12B	ILMN_1814629	8.94e-05	8.43e-06	-0.336408
DDX42	ILMN_1695983	1.47e-06	5.2e-08	-0.336183
AGPS	ILMN_1698209	0.0177	0.00524	-0.336103
NONO	ILMN_2052790	1.58e-05	1.03e-06	-0.336028
SEMA4A	ILMN_1702787	0.0263	0.00851	-0.335884
CRYZL1	ILMN_1762115	0.00163	0.000285	-0.335759
KDM4C	ILMN_1661770	0.00459	0.00102	-0.33542
VPS52	ILMN_1666632	6.08e-06	3.12e-07	-0.335386
PAF1	ILMN_1669508	0.000401	5.24e-05	-0.33534
ARHGEF7	ILMN_1796912	9.43e-08	1.53e-09	-0.3353
MAPRE3	ILMN_1734290	0.00982	0.00254	-0.335214
CHST14	ILMN_1743340	7.74e-05	7.08e-06	-0.335189
UVRAG	ILMN_1761069	2.8e-06	1.17e-07	-0.335176
ATP6V1G2	ILMN_1654541	0.00615	0.00144	-0.33494
ZSWIM4	ILMN_2150654	0.000138	1.42e-05	-0.334821
SNRK	ILMN_2107184	0.0481	0.0178	-0.334721
TBL3	ILMN_2177413	0.00959	0.00247	-0.334714
GATA3	ILMN_2406656	0.000269	3.21e-05	-0.33466
IGSF8	ILMN_1730432	0.000172	1.86e-05	-0.334499
ALDH3A2	ILMN_1794825	1.69e-06	6.14e-08	-0.334368
GMEB2	ILMN_1683204	1.36e-06	4.78e-08	-0.334257
SPOCD1	ILMN_1784948	0.0457	0.0167	-0.334242
MCM3AP	ILMN_1784766	8.48e-06	4.81e-07	-0.334226
NCAPD3	ILMN_1683441	4.19e-06	1.97e-07	-0.334159
FAM189B	ILMN_2346769	0.00213	0.000393	-0.334139
GTPBP4	ILMN_1742577	0.000843	0.000129	-0.334093
PATJ	ILMN_1747318	3.77e-05	2.9e-06	-0.334081
RRN3	ILMN_1765401	0.0179	0.0053	-0.334025
CDH2	ILMN_1779228	0.0183	0.00544	-0.333832
RAB9A	ILMN_1750409	0.000445	5.96e-05	-0.333633
PPP1R13B	ILMN_1748831	0.0022	0.000411	-0.333603
ACPP	ILMN_1758323	0.033	0.0112	-0.333389
JRK	ILMN_1839422	0.000618	8.83e-05	-0.333296
AHNAK	ILMN_1714567	0.000203	2.29e-05	-0.333213
STK39	ILMN_1791328	0.021	0.00647	-0.333211
SRRM2	ILMN_1734602	7.94e-05	7.33e-06	-0.332835
CBLB	ILMN_1685580	0.00274	0.000541	-0.332619
RMDN3	ILMN_1727309	5.77e-05	4.97e-06	-0.332586
OGDH	ILMN_1733869	0.000456	6.14e-05	-0.332537
RAC1	ILMN_2359789	2.45e-07	5.36e-09	-0.332484
CC2D1A	ILMN_1701127	0.000572	8.01e-05	-0.33238
UNG	ILMN_1683120	0.000366	4.67e-05	-0.332284
KDM2B	ILMN_1794260	5.28e-05	4.47e-06	-0.33223
GNB1	ILMN_1760320	1.31e-11	1.12e-14	-0.332128
EPDR1	ILMN_1675797	0.000898	0.000139	-0.332043
TNK2	ILMN_1669703	4.54e-07	1.15e-08	-0.332013
METTL16	ILMN_1693290	0.0151	0.00433	-0.331799
TAF5	ILMN_1684802	0.0206	0.00631	-0.331722
SORBS3	ILMN_1789338	0.007	0.00168	-0.331715
STRN4	ILMN_1696190	0.000512	7.03e-05	-0.331359
LRIG1	ILMN_2128795	0.0269	0.0087	-0.331135
PIK3R4	ILMN_1715832	0.000322	4e-05	-0.3309
RAPGEF1	ILMN_1769412	1.2e-05	7.31e-07	-0.330816
SMAD4	ILMN_1741477	0.0299	0.00988	-0.330816
TSPAN3	ILMN_1790549	0.00633	0.00149	-0.330808
DOCK7	ILMN_1678629	0.00228	0.000433	-0.330634
BTG1	ILMN_1775743	0.00343	0.000708	-0.330392
RASA3	ILMN_1654586	0.000198	2.21e-05	-0.329992
ERP27	ILMN_1655261	4.24e-05	3.39e-06	-0.329649
FASTKD2	ILMN_2053567	0.0031	0.00063	-0.329573
MFAP1	ILMN_1676799	6.98e-06	3.71e-07	-0.329526
YWHAQ	ILMN_1674385	0.00218	0.000405	-0.329469
VPS13D	ILMN_1656840	0.00393	0.000844	-0.329203
GHITM	ILMN_1728467	0.000563	7.85e-05	-0.329146
UBP1	ILMN_1784410	0.00106	0.000169	-0.328854
FUCA1	ILMN_1752728	0.000114	1.13e-05	-0.328789
SAFB	ILMN_1722059	5.85e-06	2.96e-07	-0.328567
PIGS	ILMN_1691291	5.18e-05	4.34e-06	-0.328165
MTMR3	ILMN_1739641	0.00248	0.000478	-0.328106
RUFY1	ILMN_2310968	0.00103	0.000163	-0.328008
ACYP1	ILMN_1694233	0.0245	0.0078	-0.327938
GIGYF2	ILMN_1750718	0.00526	0.0012	-0.327706
TUBB6	ILMN_1699489	0.0217	0.00673	-0.32715
AGO1	ILMN_1671326	0.000491	6.71e-05	-0.326813
ERC1	ILMN_1852384	0.000679	9.95e-05	-0.326551
PIAS2	ILMN_1694799	0.00175	0.00031	-0.326481
PRELID3B	ILMN_1728168	0.0304	0.0101	-0.32645
MPHOSPH10	ILMN_1652085	0.000307	3.77e-05	-0.326287
SSH1	ILMN_1727671	0.0157	0.00451	-0.326025
RALGPS1	ILMN_1674135	0.00133	0.000222	-0.325638
SULF2	ILMN_1667460	0.019	0.00571	-0.325551
TNC	ILMN_2145670	0.00118	0.000194	-0.325463
TNFRSF10A	ILMN_1721316	0.000162	1.73e-05	-0.325406
PRR12	ILMN_1782241	3.9e-05	3.03e-06	-0.325395
EDAR	ILMN_1767322	0.0347	0.0119	-0.32523
ATP8B2	ILMN_1782057	0.000792	0.00012	-0.32522
XRCC6	ILMN_2166506	0.000146	1.51e-05	-0.32522
MARCKS	ILMN_1807042	0.0395	0.014	-0.325137
TCEAL3	ILMN_1734190	2.82e-05	2.05e-06	-0.325034
IDE	ILMN_1769883	0.0026	0.000506	-0.325013
PKN1	ILMN_2367707	0.00139	0.000236	-0.324977
EPHA4	ILMN_1672022	0.00665	0.00158	-0.324908
SLC43A2	ILMN_1787127	0.00411	0.000891	-0.324887
RAB5C	ILMN_1769665	0.000101	9.76e-06	-0.324739
ELMO1	ILMN_1784320	0.0022	0.000411	-0.324315
WAS	ILMN_1760027	0.000357	4.52e-05	-0.324277
CTDNEP1	ILMN_2133638	0.000325	4.05e-05	-0.32427
TOP2B	ILMN_1777663	0.000643	9.33e-05	-0.324138
FAR2	ILMN_2202915	0.0205	0.00626	-0.324138
CFAP20	ILMN_2112599	7.53e-09	5.2e-11	-0.323929
DBT	ILMN_1887403	3.21e-05	2.4e-06	-0.323839
LRIF1	ILMN_1756811	0.00892	0.00226	-0.32375
MLF2	ILMN_1671885	0.00381	0.000807	-0.323523
HSD17B4	ILMN_1673795	1.43e-05	9.15e-07	-0.322792
NDRG1	ILMN_1809931	6.75e-05	5.97e-06	-0.322757
AP4E1	ILMN_1754531	0.00571	0.00132	-0.322711
SURF4	ILMN_1690761	6.51e-06	3.39e-07	-0.322193
LDB2	ILMN_1800697	0.000934	0.000145	-0.321956
SUN2	ILMN_2099301	4.07e-06	1.9e-07	-0.321909
MED15	ILMN_1668748	0.000991	0.000155	-0.32181
AKAP10	ILMN_1718808	0.0176	0.00518	-0.321727
NUMA1	ILMN_2160005	0.000375	4.81e-05	-0.321681
TRANK1	ILMN_1750321	0.0152	0.00436	-0.321639
IGF2R	ILMN_1807662	0.0028	0.000555	-0.321204
FTSJ1	ILMN_2401826	0.000461	6.21e-05	-0.320753
CAPRIN2	ILMN_1681118	0.00157	0.000273	-0.320342
CAT	ILMN_1651705	0.00851	0.00214	-0.319991
GGA3	ILMN_1675982	1.1e-05	6.55e-07	-0.319948
CAPN15	ILMN_1763739	0.00452	0.000998	-0.31991
PRKCZ	ILMN_2386982	0.00104	0.000166	-0.319667
CCR4	ILMN_2086143	0.000162	1.73e-05	-0.319649
EXOSC10	ILMN_1670796	3.9e-05	3.04e-06	-0.319603
RAB11FIP1	ILMN_1692219	4.23e-05	3.37e-06	-0.319601
STK38	ILMN_2152581	2.01e-05	1.36e-06	-0.319393
SLC35A3	ILMN_1653429	0.025	0.00799	-0.319367
LOXL3	ILMN_1733515	0.000946	0.000147	-0.319322
TBCD	ILMN_1795400	0.0018	0.000322	-0.319305
SEC22C	ILMN_2290618	0.00193	0.000351	-0.319244
SUGP2	ILMN_1711270	6.1e-06	3.13e-07	-0.319148
AVIL	ILMN_1674265	0.0406	0.0145	-0.319019
BRD3	ILMN_1785635	0.0116	0.00312	-0.318959
CTSC	ILMN_2242463	0.00222	0.000416	-0.318673
H2AFY	ILMN_2373495	6e-05	5.23e-06	-0.318673
CDKN1B	ILMN_1722811	0.00156	0.000271	-0.318605
BAMBI	ILMN_1691410	0.0304	0.0101	-0.318377
CD5	ILMN_1753112	0.0031	0.00063	-0.318357
WNK1	ILMN_1876924	0.000962	0.00015	-0.318101
CSTF2	ILMN_1653129	2e-05	1.36e-06	-0.31806
C3orf18	ILMN_1728581	0.000997	0.000157	-0.318052
DUSP1	ILMN_1781285	0.00675	0.00161	-0.318032
ZC3H12A	ILMN_1672295	8.28e-05	7.71e-06	-0.31798
RCL1	ILMN_1813766	0.0098	0.00253	-0.317702
ATP6V1B2	ILMN_1787705	2.53e-06	1.03e-07	-0.317663
CLYBL	ILMN_1663538	0.00127	0.000211	-0.31764
APPL2	ILMN_1765076	0.000631	9.09e-05	-0.31756
ANKAR	ILMN_2112829	0.00174	0.000307	-0.317474
TSC1	ILMN_2246510	0.000348	4.39e-05	-0.317411
NOTCH1	ILMN_1729161	0.000299	3.65e-05	-0.317398
LSS	ILMN_1715024	0.00768	0.00188	-0.317323
MAML2	ILMN_1765729	0.000276	3.3e-05	-0.317103
MED26	ILMN_1718171	2.9e-05	2.11e-06	-0.316978
KDM6B	ILMN_2397521	0.0402	0.0143	-0.316935
PTPN11	ILMN_1778236	0.0405	0.0144	-0.316742
VCP	ILMN_1777220	0.000145	1.49e-05	-0.316641
PARP11	ILMN_2129877	0.0202	0.00612	-0.316192
DNAJB1	ILMN_1775304	1.95e-05	1.31e-06	-0.315829
RINT1	ILMN_1784584	0.00913	0.00232	-0.315783
MON1B	ILMN_1771651	0.00341	0.000704	-0.315668
TMEM206	ILMN_3247821	0.0485	0.018	-0.315661
DCAF16	ILMN_1753440	0.0013	0.000218	-0.315408
TRMT5	ILMN_2167922	1.37e-05	8.62e-07	-0.315325
DIAPH1	ILMN_2321416	0.0016	0.000278	-0.315271
PPP1R10	ILMN_1659058	0.000371	4.74e-05	-0.315171
MPV17	ILMN_1691090	3.35e-05	2.52e-06	-0.315145
YTHDF1	ILMN_1753885	4.13e-09	2.29e-11	-0.31512
SH3BGRL	ILMN_1702835	0.00638	0.0015	-0.315079
ARAP3	ILMN_1812618	0.0102	0.00268	-0.314943
PNPLA2	ILMN_1787923	0.0106	0.00278	-0.31487
BIVM	ILMN_2214098	0.028	0.00916	-0.314771
SMAD3	ILMN_1682738	1.89e-06	7.19e-08	-0.314736
CUL4A	ILMN_1695792	0.0016	0.000279	-0.314642
CS	ILMN_1706057	6.98e-06	3.72e-07	-0.314621
TBL2	ILMN_1764489	0.000395	5.13e-05	-0.314494
ELF1	ILMN_1664010	0.00508	0.00115	-0.31427
DOCK2	ILMN_1799725	3.43e-07	8.22e-09	-0.314242
ZXDC	ILMN_1743643	0.00136	0.000231	-0.314107
EIF2AK3	ILMN_1724984	0.023	0.00721	-0.314088
NFAT5	ILMN_1797594	0.0208	0.00638	-0.313972
BCL11B	ILMN_1665761	0.00683	0.00164	-0.313421
KCNN4	ILMN_1709937	0.000138	1.41e-05	-0.313355
CBX4	ILMN_1724145	3.18e-05	2.37e-06	-0.313175
TSNAX	ILMN_1713668	0.0489	0.0182	-0.313036
C6orf89	ILMN_1665117	0.00407	0.000878	-0.31295
ARID4B	ILMN_2269564	0.00287	0.000574	-0.312909
CCDC117	ILMN_1809889	0.0284	0.00932	-0.31285
XBP1	ILMN_2365465	0.000337	4.23e-05	-0.312632
MYCBP2	ILMN_1811972	2.13e-07	4.54e-09	-0.312474
MAP4K4	ILMN_2375003	0.00381	0.000808	-0.312189
KLHL21	ILMN_1692785	0.00491	0.0011	-0.312074
PDHB	ILMN_1739274	1.89e-05	1.26e-06	-0.312061
CNOT4	ILMN_1772677	7.38e-07	2.11e-08	-0.311982
TIGIT	ILMN_2125017	0.00618	0.00145	-0.311855
TMEM168	ILMN_1758679	0.0364	0.0126	-0.311825
TNFRSF1B	ILMN_1764788	0.00081	0.000123	-0.311805
AKIRIN2	ILMN_2148847	0.00224	0.000422	-0.311709
STK4	ILMN_1711383	5.43e-07	1.45e-08	-0.311708
LY6G5B	ILMN_1785527	2.26e-05	1.57e-06	-0.311414
PRPSAP1	ILMN_1768449	8.38e-07	2.52e-08	-0.311118
TBXAS1	ILMN_2282641	0.000125	1.26e-05	-0.311075
NEMP1	ILMN_3228822	0.0366	0.0127	-0.310898
SPRTN	ILMN_1655485	0.00248	0.000478	-0.310897
LYSMD2	ILMN_1724493	0.00537	0.00123	-0.310838
GTF3C1	ILMN_1789839	0.0141	0.00397	-0.310757
ECHDC2	ILMN_1671568	0.00312	0.000636	-0.310752
CRTC3	ILMN_3260715	2.86e-05	2.09e-06	-0.310472
HVCN1	ILMN_1815168	0.000986	0.000154	-0.310365
EIF2B1	ILMN_1753716	5.89e-05	5.11e-06	-0.309713
MDH2	ILMN_2079004	8.78e-08	1.38e-09	-0.309694
ATIC	ILMN_1673991	5.68e-05	4.87e-06	-0.309675
GRB2	ILMN_1742521	0.000163	1.74e-05	-0.309631
VPS35	ILMN_1761721	0.00124	0.000205	-0.309603
PDIA6	ILMN_1680626	0.000435	5.78e-05	-0.309601
SAP18	ILMN_1752793	0.000726	0.000107	-0.309457
ZZEF1	ILMN_1786396	4.37e-05	3.55e-06	-0.309414
LCMT2	ILMN_1667577	0.00555	0.00128	-0.309395
PREP	ILMN_1751887	0.000179	1.97e-05	-0.30909
PLEKHA3	ILMN_1797576	0.0245	0.00779	-0.30908
FCRL2	ILMN_1665152	0.00188	0.000337	-0.309077
SND1	ILMN_1775111	3.77e-05	2.9e-06	-0.309068
FIGNL2	ILMN_1777759	0.00386	0.000821	-0.309048
PPARGC1B	ILMN_2195703	0.00837	0.00209	-0.308529
GEMIN4	ILMN_1770206	0.00108	0.000174	-0.308216
PPTC7	ILMN_1800855	0.000486	6.63e-05	-0.308204
KMT2B	ILMN_1715968	0.00192	0.000349	-0.308129
ENO2	ILMN_1765796	0.0171	0.005	-0.308054
STXBP2	ILMN_2159453	0.00746	0.00181	-0.30767
GOLPH3	ILMN_1708841	0.0424	0.0153	-0.307338
TOR4A	ILMN_1813641	0.000173	1.88e-05	-0.307214
MCM2	ILMN_1681503	0.0384	0.0135	-0.307074
GLI4	ILMN_1782751	0.00246	0.000473	-0.307067
ERBIN	ILMN_1805024	0.00459	0.00102	-0.306997
FAM78A	ILMN_1801304	0.000269	3.21e-05	-0.306869
TACC3	ILMN_1724407	0.00108	0.000174	-0.306772
NCAM1	ILMN_1676289	0.00458	0.00101	-0.306576
REV1	ILMN_2395474	0.0498	0.0186	-0.306396
OLFM2	ILMN_2110271	0.000174	1.89e-05	-0.306324
MLLT11	ILMN_1759097	0.000946	0.000147	-0.306281
CTNNB1	ILMN_1746396	2.51e-05	1.79e-06	-0.306242
NELFCD	ILMN_1663954	0.000138	1.41e-05	-0.305918
2024-09-06	ILMN_2399264	0.00219	0.000408	-0.305885
TSPOAP1	ILMN_2111229	0.0432	0.0156	-0.305752
FOCAD	ILMN_1807177	0.0102	0.00265	-0.305374
LASP1	ILMN_1665909	7.51e-05	6.81e-06	-0.305052
PHKB	ILMN_1800447	0.000424	5.61e-05	-0.304828
CISH	ILMN_1738207	0.0234	0.00734	-0.304826
ZNF362	ILMN_1686968	5.37e-05	4.57e-06	-0.304627
SLTM	ILMN_1742224	0.0152	0.00437	-0.304475
ITGA5	ILMN_1792679	0.00291	0.000584	-0.30441
MNDA	ILMN_1738992	0.00353	0.000735	-0.304247
LPCAT4	ILMN_1674759	0.00452	0.000997	-0.303923
EZR	ILMN_3272378	1.5e-05	9.72e-07	-0.303805
STAT5A	ILMN_1753547	0.000381	4.9e-05	-0.303755
SLX4	ILMN_1732885	0.00345	0.000715	-0.30368
DCAF1	ILMN_2181089	0.00135	0.000228	-0.303625
ZNF134	ILMN_3307724	2.55e-05	1.82e-06	-0.303624
UBE2I	ILMN_1810474	2.04e-07	4.3e-09	-0.303394
CCNL1	ILMN_2094776	0.0441	0.016	-0.303224
WWC3	ILMN_1687592	0.000755	0.000113	-0.303144
UBE2E3	ILMN_2390338	0.000279	3.34e-05	-0.302786
POLD3	ILMN_1751773	4.05e-05	3.18e-06	-0.302779
ZNF143	ILMN_1674399	7.59e-05	6.9e-06	-0.302747
TYK2	ILMN_1676955	1.44e-06	5.09e-08	-0.302528
YY1	ILMN_1770892	1.11e-07	1.85e-09	-0.302432
NDE1	ILMN_1739805	0.000776	0.000117	-0.302412
ACD	ILMN_1716480	0.00245	0.000471	-0.30241
FYN	ILMN_1686555	0.000307	3.77e-05	-0.302358
EPC1	ILMN_1746276	0.0137	0.00383	-0.302355
PPARD	ILMN_1674282	0.000168	1.81e-05	-0.302318
PTBP3	ILMN_1768197	0.0122	0.00331	-0.301945
TTYH2	ILMN_1695829	0.00985	0.00255	-0.301812
SART3	ILMN_1714896	0.000288	3.49e-05	-0.30179
ZSCAN32	ILMN_1684591	0.000242	2.81e-05	-0.301733
BAGE3	ILMN_2069267	0.00236	0.00045	-0.301686
SRP68	ILMN_1703524	5.15e-06	2.52e-07	-0.301659
REV3L	ILMN_2199947	0.00491	0.0011	-0.301629
FBXO7	ILMN_1745962	0.0253	0.00813	-0.301573
CBX7	ILMN_1657361	0.000116	1.15e-05	-0.301443
AHR	ILMN_2162799	0.0104	0.00274	-0.301366
EVA1C	ILMN_1695959	0.0083	0.00207	-0.301189
PTPRO	ILMN_2316878	0.0464	0.017	-0.300954
HYOU1	ILMN_2141790	0.000366	4.67e-05	-0.300851
PGRMC1	ILMN_1684771	0.0277	0.00904	-0.300825
ESYT1	ILMN_1761159	0.0015	0.000259	-0.300696
ZNHIT6	ILMN_1668540	0.00388	0.00083	-0.300672
RXRA	ILMN_1687315	0.00406	0.000877	-0.300542
FBXO32	ILMN_1703955	0.0162	0.0047	-0.300419
SLC35B4	ILMN_1697959	0.0015	0.000259	-0.300412
NCOA5	ILMN_1770035	7.94e-06	4.42e-07	-0.300332
RNF34	ILMN_1786039	9.86e-06	5.79e-07	-0.299758
DDX51	ILMN_1682323	0.00669	0.00159	-0.299405
EIF4G2	ILMN_2380946	0.00169	0.000298	-0.299381
CLEC16A	ILMN_1781752	8.91e-05	8.39e-06	-0.299108
CDIP1	ILMN_1815812	0.00109	0.000175	-0.299059
CEP192	ILMN_1703754	0.0439	0.0159	-0.298512
CDK6	ILMN_1802615	0.00178	0.000316	-0.298477
SGPL1	ILMN_1761531	2.62e-05	1.89e-06	-0.298243
RFX5	ILMN_1741200	0.00023	2.66e-05	-0.298181
DTHD1	ILMN_1765773	0.0324	0.0109	-0.298135
P2RY8	ILMN_1768284	0.000234	2.71e-05	-0.298013
DGCR2	ILMN_1713301	0.00193	0.000351	-0.297669
TIMM21	ILMN_2182531	0.000567	7.91e-05	-0.297661
SFMBT1	ILMN_1741585	4.25e-05	3.41e-06	-0.297524
ETV3	ILMN_1703180	7.44e-05	6.74e-06	-0.297523
ARFGAP3	ILMN_1731287	0.0114	0.00306	-0.297505
AKAP8L	ILMN_1768962	0.00475	0.00106	-0.297471
GALNT12	ILMN_1735157	0.002	0.000366	-0.297328
CARMIL2	ILMN_1746138	0.0262	0.00844	-0.296948
ENPP3	ILMN_1749131	0.000902	0.000139	-0.296908
KIAA0930	ILMN_1757347	0.0149	0.00424	-0.296879
SIRT7	ILMN_2077858	0.00508	0.00115	-0.296741
IBA57	ILMN_1657144	0.00107	0.000171	-0.296661
EHBP1	ILMN_1803348	0.00351	0.000729	-0.296595
CDR2	ILMN_1720270	0.0132	0.00367	-0.296572
TRO	ILMN_2295518	0.00913	0.00233	-0.296562
TRAF5	ILMN_1740493	0.0131	0.00361	-0.296417
SAMD4B	ILMN_1753467	0.00825	0.00206	-0.296417
IKBKB	ILMN_1727142	5.35e-08	7.41e-10	-0.296313
BAIAP2	ILMN_1705922	0.00349	0.000724	-0.296044
AARS	ILMN_1662364	9.86e-05	9.5e-06	-0.295811
GK5	ILMN_1673892	0.0378	0.0132	-0.295801
WDR5	ILMN_1728626	0.00197	0.00036	-0.295747
FAM234A	ILMN_1810055	0.0028	0.000555	-0.295632
M6PR	ILMN_2084353	0.000361	4.58e-05	-0.295544
PRKACA	ILMN_2395314	0.000378	4.86e-05	-0.295493
SCPEP1	ILMN_1767470	0.00277	0.000549	-0.295471
ODF2	ILMN_1730698	4.62e-05	3.77e-06	-0.295219
NUP50	ILMN_1725612	0.0047	0.00105	-0.295201
RNF40	ILMN_1808712	0.00305	0.000618	-0.294976
IRF2BP1	ILMN_1751171	0.00726	0.00176	-0.294739
IL17RA	ILMN_1728724	0.0211	0.00649	-0.294668
EFHD1	ILMN_1779448	0.00512	0.00116	-0.294662
RAPGEF2	ILMN_3247261	0.0369	0.0129	-0.29446
INO80	ILMN_1678362	5.06e-05	4.21e-06	-0.294447
AKAP17A	ILMN_2117716	6.42e-06	3.32e-07	-0.294386
HSPA8	ILMN_2413084	0.00028	3.36e-05	-0.294345
TARBP1	ILMN_1803036	0.0332	0.0113	-0.294312
HELZ	ILMN_1762835	1.47e-06	5.23e-08	-0.2942
SPECC1L	ILMN_1779185	4.17e-05	3.32e-06	-0.294154
FAM193A	ILMN_1651504	9.87e-05	9.52e-06	-0.293833
TGOLN2	ILMN_1651735	4.97e-05	4.11e-06	-0.29348
PTAFR	ILMN_1746836	0.0185	0.00552	-0.292704
ZBTB25	ILMN_2048982	0.0102	0.00266	-0.2926
C17orf80	ILMN_1762071	0.00219	0.000409	-0.292228
HTT	ILMN_3239435	0.0227	0.00709	-0.292187
SLC31A2	ILMN_1758938	0.00266	0.000522	-0.292181
SEC63	ILMN_1763989	0.000409	5.37e-05	-0.292172
GART	ILMN_1679476	0.00076	0.000114	-0.292166
CCDC84	ILMN_1709227	0.00014	1.44e-05	-0.292163
ANKRD17	ILMN_1712019	0.00134	0.000226	-0.292148
OR2W5	ILMN_1758356	0.0265	0.00855	-0.292109
NUDC	ILMN_2097546	1.29e-05	7.94e-07	-0.292081
PATZ1	ILMN_1759297	4.09e-05	3.23e-06	-0.29204
RNF135	ILMN_1738883	0.000294	3.59e-05	-0.291865
GUSB	ILMN_1669878	3.06e-05	2.26e-06	-0.291715
MIPEP	ILMN_1669070	0.00297	0.000597	-0.291618
STAT3	ILMN_2401978	0.00231	0.000438	-0.291491
DLGAP4	ILMN_1754842	0.000864	0.000132	-0.291348
GNPDA1	ILMN_1784709	1.43e-05	9.1e-07	-0.291095
CPVL	ILMN_2400759	0.0036	0.000752	-0.291002
IL36G	ILMN_2158713	0.0234	0.00737	-0.29087
ZNF579	ILMN_1761722	0.00223	0.000418	-0.290704
DDX19A	ILMN_1727051	1.04e-05	6.15e-07	-0.290648
HGS	ILMN_1715994	2.55e-06	1.04e-07	-0.290353
CREB3L2	ILMN_1751097	2.94e-06	1.24e-07	-0.290315
UCKL1	ILMN_2050255	0.00012	1.2e-05	-0.290281
DHX8	ILMN_1687419	0.0163	0.00473	-0.290202
CYP2E1	ILMN_1665437	1.68e-05	1.11e-06	-0.289962
DHX30	ILMN_1795218	0.000259	3.06e-05	-0.289925
HEXB	ILMN_1806692	0.000512	7.03e-05	-0.28979
RAB1B	ILMN_1664030	0.0402	0.0143	-0.289754
GIMAP4	ILMN_1748473	2.62e-05	1.89e-06	-0.289437
SCFD2	ILMN_1708891	0.000724	0.000107	-0.289346
PACSIN2	ILMN_1702396	0.001	0.000157	-0.289323
TOR1AIP1	ILMN_1729318	0.00764	0.00187	-0.289201
ANKRD28	ILMN_2232520	0.0101	0.00263	-0.289091
CASK	ILMN_1654773	0.00491	0.00111	-0.288914
VPS39	ILMN_1770388	0.00246	0.000474	-0.288903
MTHFD1L	ILMN_1772521	0.0182	0.00539	-0.288681
DLL1	ILMN_1743373	0.00271	0.000533	-0.288612
GPI	ILMN_2173451	0.00563	0.0013	-0.288414
XAB2	ILMN_1771057	0.000475	6.44e-05	-0.288347
FPR3	ILMN_2203271	0.0325	0.0109	-0.288334
FCRLB	ILMN_1782015	0.0113	0.00304	-0.288314
MRFAP1	ILMN_2055165	0.00029	3.52e-05	-0.288278
EIF2B5	ILMN_1688534	0.0307	0.0102	-0.288251
CCT8	ILMN_1717868	0.000855	0.000131	-0.288047
ZNF76	ILMN_1804263	0.00526	0.0012	-0.287583
EMP1	ILMN_1801616	0.00219	0.000408	-0.287196
FASTKD3	ILMN_1750160	0.0173	0.0051	-0.287137
TERF2IP	ILMN_1657983	0.00129	0.000216	-0.28712
CORO1A	ILMN_1713749	0.000264	3.12e-05	-0.287106
BTRC	ILMN_1815718	0.0112	0.003	-0.287009
KPNA6	ILMN_1696021	0.000236	2.73e-05	-0.28689
PEX5	ILMN_1660232	0.000276	3.29e-05	-0.286847
ACO1	ILMN_1750800	0.000175	1.9e-05	-0.286776
KDM1A	ILMN_1813840	5.97e-05	5.19e-06	-0.286714
SDHA	ILMN_2051232	0.000374	4.8e-05	-0.286641
CYB561	ILMN_1771179	0.00632	0.00149	-0.286522
CDCA7L	ILMN_2230683	0.00523	0.00119	-0.286457
IRF8	ILMN_1666594	0.00225	0.000423	-0.286435
PRR14L	ILMN_3307887	1.91e-07	3.89e-09	-0.286365
SF3B3	ILMN_1803110	0.00493	0.00111	-0.28629
CDK2	ILMN_1665559	0.000101	9.78e-06	-0.28604
HK1	ILMN_2382990	0.000476	6.45e-05	-0.285775
UHRF2	ILMN_1691444	0.049	0.0182	-0.285733
AKAP8	ILMN_1741572	6.92e-05	6.16e-06	-0.28573
EVI2B	ILMN_1763452	0.000471	6.36e-05	-0.285653
BCAP31	ILMN_1812403	0.000382	4.92e-05	-0.285515
FGD2	ILMN_2115005	0.00922	0.00235	-0.28541
JAKMIP2	ILMN_1702320	0.0339	0.0116	-0.285129
SP110	ILMN_1731418	0.000475	6.42e-05	-0.285075
SCAP	ILMN_1677534	0.00224	0.00042	-0.285025
SUPV3L1	ILMN_1750008	0.000438	5.83e-05	-0.284934
SYPL1	ILMN_1764087	0.00026	3.07e-05	-0.28492
FAM131A	ILMN_1729217	0.00196	0.000358	-0.284863
SUMO3	ILMN_1725642	4.29e-05	3.45e-06	-0.284793
ALDOA	ILMN_1741148	0.00298	0.0006	-0.284784
NUP107	ILMN_1815924	0.00607	0.00142	-0.283857
TMEM140	ILMN_1736863	0.0481	0.0178	-0.28375
APBA2	ILMN_1723626	0.0465	0.0171	-0.28363
NARS2	ILMN_1797332	0.00672	0.0016	-0.283557
ENOX2	ILMN_2415911	0.00388	0.000829	-0.283305
FSCN1	ILMN_1808707	0.0149	0.00424	-0.283275
ZFPM1	ILMN_1651438	0.00953	0.00245	-0.283135
S100A10	ILMN_2046730	0.000964	0.00015	-0.283064
PPP1R18	ILMN_1732967	1.75e-05	1.16e-06	-0.283014
SLC2A9	ILMN_1668312	0.0133	0.00368	-0.283013
MAN2C1	ILMN_2111739	0.0119	0.00323	-0.282966
STIP1	ILMN_1789510	0.00189	0.000341	-0.282887
UBE2A	ILMN_2307455	0.00532	0.00122	-0.282716
NACC2	ILMN_1882590	0.000796	0.000121	-0.282711
PEX1	ILMN_1748109	0.0376	0.0132	-0.28228
B3GAT3	ILMN_2210581	0.024	0.00759	-0.282133
ABCF3	ILMN_1810085	0.0253	0.00812	-0.281895
SH3PXD2A	ILMN_1743103	0.0203	0.00619	-0.281816
HSP90B1	ILMN_2096116	0.00665	0.00158	-0.281603
SASH3	ILMN_1697554	4.03e-05	3.15e-06	-0.281515
AP1G1	ILMN_2399622	0.000128	1.29e-05	-0.281387
ATP6AP1	ILMN_1697694	5.96e-05	5.18e-06	-0.281377
SUMF2	ILMN_1685371	0.0186	0.00555	-0.28123
CCDC22	ILMN_1781234	0.0203	0.00617	-0.281227
CCND3	ILMN_1668721	8.48e-06	4.82e-07	-0.281178
ALDH9A1	ILMN_1761804	2.97e-05	2.17e-06	-0.281135
SCYL1	ILMN_2400874	0.000177	1.94e-05	-0.280664
ARNTL	ILMN_2405305	0.0105	0.00277	-0.28048
RANBP10	ILMN_1667306	0.0127	0.00347	-0.280448
EIF4H	ILMN_2304624	5.75e-06	2.9e-07	-0.280422
IMP3	ILMN_1733696	5.11e-05	4.27e-06	-0.280328
ARRDC2	ILMN_1715181	0.0026	0.000507	-0.280309
TNFRSF9	ILMN_1813379	0.0123	0.00335	-0.280198
CEP63	ILMN_1787808	0.0087	0.00219	-0.28008
SPTLC2	ILMN_1704290	0.000756	0.000113	-0.279885
PDXDC1	ILMN_3243705	8.12e-05	7.54e-06	-0.279856
UBASH3A	ILMN_2338348	0.0375	0.0131	-0.279782
ABR	ILMN_1672878	0.000925	0.000144	-0.279593
QDPR	ILMN_1672443	0.0176	0.00517	-0.279275
WNT1	ILMN_1814443	0.000257	3.01e-05	-0.279041
GOT2	ILMN_1801348	0.000393	5.1e-05	-0.278824
PABPC1	ILMN_1761155	8.64e-06	4.93e-07	-0.278812
ZNF212	ILMN_1684964	3.91e-06	1.8e-07	-0.278772
IMPA2	ILMN_2094061	0.00213	0.000395	-0.278629
RUVBL1	ILMN_1693108	0.00922	0.00235	-0.278624
PPT1	ILMN_1669273	0.00622	0.00146	-0.27859
APBB1IP	ILMN_1801710	0.00641	0.00152	-0.278579
RNF144A	ILMN_1777660	0.00177	0.000314	-0.278577
EXOC2	ILMN_2065783	0.00021	2.38e-05	-0.278432
FMNL3	ILMN_1657955	0.00023	2.65e-05	-0.278298
SNRNP70	ILMN_1732053	0.000104	1.01e-05	-0.278275
LRFN3	ILMN_2103919	0.00787	0.00195	-0.278093
MTA1	ILMN_1671911	8.48e-06	4.82e-07	-0.278056
PTDSS1	ILMN_1688753	0.00287	0.000574	-0.277807
SGSH	ILMN_2133675	0.00307	0.000621	-0.277526
RNPEP	ILMN_1738347	0.00812	0.00202	-0.277221
DDX18	ILMN_1756220	0.00364	0.000762	-0.277164
IPO4	ILMN_1798172	0.00708	0.0017	-0.277138
GTF2I	ILMN_1673917	0.000396	5.16e-05	-0.277131
SH2D3A	ILMN_1772466	0.0292	0.00964	-0.27671
TESK2	ILMN_1654370	0.00117	0.000192	-0.276598
TRRAP	ILMN_1660368	3.43e-05	2.6e-06	-0.276479
BTBD7	ILMN_1687743	0.00109	0.000174	-0.276407
PSMD12	ILMN_2368971	0.00253	0.00049	-0.276046
PSEN2	ILMN_1714417	0.00332	0.000681	-0.275606
RAB3D	ILMN_1731568	0.0376	0.0132	-0.275506
TECR	ILMN_1720799	0.00439	0.000964	-0.275358
ZNF296	ILMN_1693242	0.00264	0.000517	-0.275346
ICAM1	ILMN_1812226	0.0119	0.00323	-0.275307
NAA35	ILMN_1810826	0.00107	0.00017	-0.275272
FAM129A	ILMN_1667966	0.0237	0.00747	-0.275215
FCHSD2	ILMN_1815734	0.00283	0.000564	-0.275191
RAD54L2	ILMN_3244803	0.0304	0.0101	-0.27518
TRIM68	ILMN_1694174	0.000158	1.68e-05	-0.275139
KLC4	ILMN_2258363	0.00168	0.000296	-0.275115
TNFAIP1	ILMN_1655429	8.18e-06	4.6e-07	-0.275061
UBE2E2	ILMN_1707475	0.00594	0.00138	-0.275045
SEMA4B	ILMN_1672589	0.00577	0.00134	-0.275014
TACC1	ILMN_1770084	4.22e-05	3.37e-06	-0.274995
CSF1R	ILMN_1686623	0.00903	0.00229	-0.274884
BRPF1	ILMN_2365549	4.04e-06	1.88e-07	-0.274759
SRRT	ILMN_2358202	7.12e-05	6.39e-06	-0.274722
FOXO4	ILMN_1712095	0.0351	0.0121	-0.274641
ZNF746	ILMN_1706342	0.00326	0.000668	-0.27445
PUS1	ILMN_1662658	0.000306	3.76e-05	-0.274015
CBL	ILMN_2181968	0.0252	0.00806	-0.273884
ABL1	ILMN_1713732	5.34e-05	4.52e-06	-0.273841
CTPS1	ILMN_1783285	0.00408	0.000884	-0.273797
RIOK1	ILMN_1797534	0.0219	0.0068	-0.273571
SPDL1	ILMN_1695357	0.0346	0.0119	-0.273336
ANKRD6	ILMN_2178587	0.0314	0.0105	-0.273226
GCC1	ILMN_1682206	0.0002	2.23e-05	-0.273151
PPM1G	ILMN_1806867	5.28e-05	4.45e-06	-0.273142
SH3BGRL3	ILMN_1737163	0.00076	0.000114	-0.273039
ADAM8	ILMN_1708348	0.000565	7.88e-05	-0.272998
CAPNS1	ILMN_1655418	0.00184	0.000331	-0.272791
NCSTN	ILMN_1735180	0.000578	8.14e-05	-0.272458
SRSF5	ILMN_1761996	7.18e-05	6.46e-06	-0.272404
ATP13A2	ILMN_1704164	0.0071	0.00171	-0.272332
MEFV	ILMN_1804738	0.0467	0.0172	-0.272252
YWHAB	ILMN_1694385	8.29e-05	7.73e-06	-0.272234
RAPGEF6	ILMN_1725992	0.000223	2.55e-05	-0.272172
PRPF3	ILMN_1715392	1.14e-07	1.94e-09	-0.272122
PAPSS1	ILMN_1781819	0.0307	0.0102	-0.27202
CD7	ILMN_1792538	0.00935	0.00239	-0.2718
NFKBIA	ILMN_1773154	0.00146	0.000251	-0.271687
TTC3	ILMN_1728605	0.000795	0.00012	-0.271501
MFSD1	ILMN_1789751	0.0103	0.00269	-0.27135
KLHL5	ILMN_1706687	0.0192	0.00576	-0.270834
CALR	ILMN_1736256	0.00742	0.0018	-0.27069
KCTD5	ILMN_1672728	0.000579	8.18e-05	-0.270626
DHRS1	ILMN_1807206	0.00287	0.000571	-0.270588
ZBTB49	ILMN_2103388	0.0141	0.00396	-0.270586
DRD4	ILMN_2112915	0.00369	0.000774	-0.270542
MXD4	ILMN_1756541	8.07e-05	7.48e-06	-0.270408
ATF7IP	ILMN_1716435	0.00358	0.000746	-0.270389
ADSS	ILMN_2092664	0.0118	0.00319	-0.270355
ORC2	ILMN_2061452	0.0169	0.00495	-0.270335
ULK1	ILMN_1705144	0.00962	0.00248	-0.270151
CHD2	ILMN_2339284	0.0335	0.0114	-0.270062
WBP2	ILMN_1788604	0.000214	2.43e-05	-0.269915
TPCN1	ILMN_1737805	0.00294	0.00059	-0.269639
ARHGAP30	ILMN_1750805	0.000175	1.91e-05	-0.269238
TNRC6B	ILMN_1726786	0.00341	0.000702	-0.269164
WDR77	ILMN_1742889	0.000909	0.000141	-0.269125
CEP131	ILMN_1746206	0.0272	0.00883	-0.269008
STK40	ILMN_2075927	0.00244	0.000468	-0.268738
NCOA2	ILMN_1769040	0.00798	0.00198	-0.268737
PRKCD	ILMN_1801105	0.00475	0.00106	-0.26856
ARL2BP	ILMN_1755391	0.00111	0.000179	-0.268305
LDLRAP1	ILMN_1809040	0.0388	0.0137	-0.268302
CCAR2	ILMN_1804789	0.00293	0.000589	-0.268283
MLX	ILMN_2401618	0.00107	0.000172	-0.268266
DNAJA3	ILMN_1662334	0.00165	0.000289	-0.268164
SEC23IP	ILMN_1690690	0.0348	0.012	-0.268109
APLP2	ILMN_1710482	0.00754	0.00184	-0.26804
TARS2	ILMN_1778187	0.00793	0.00196	-0.267826
ANGEL1	ILMN_1665871	0.000362	4.6e-05	-0.267523
ANP32B	ILMN_1684293	0.00109	0.000176	-0.267494
ATP6V1H	ILMN_2403730	0.00448	0.000986	-0.267278
MOB3A	ILMN_1721344	0.0102	0.00266	-0.267176
DNM1L	ILMN_2286800	0.0259	0.00832	-0.267108
CLEC11A	ILMN_1807359	0.0193	0.0058	-0.26709
ITGAX	ILMN_2254635	0.0172	0.00505	-0.267022
SLC22A5	ILMN_1699357	0.0364	0.0126	-0.266908
PLXDC2	ILMN_1753312	0.0189	0.00565	-0.266775
PLPPR2	ILMN_1667319	0.0406	0.0145	-0.266756
UBE3C	ILMN_2181363	0.00152	0.000262	-0.266603
PSMD3	ILMN_1796430	0.0192	0.00576	-0.266506
BANF1	ILMN_2179837	0.00115	0.000188	-0.266467
PVRIG	ILMN_1688279	0.0346	0.0119	-0.266259
ATRX	ILMN_1666885	0.0124	0.00339	-0.266087
ACOT1	ILMN_1715543	0.00748	0.00182	-0.265876
TSPAN18	ILMN_1699980	0.0434	0.0157	-0.265853
ANKRD13C	ILMN_2148507	0.0466	0.0171	-0.265815
KHNYN	ILMN_1654392	0.00103	0.000163	-0.265553
ADGRA2	ILMN_1773059	0.00188	0.000339	-0.265538
CHCHD10	ILMN_1740170	0.00154	0.000266	-0.265514
TRIM8	ILMN_1746704	0.000627	9e-05	-0.265479
USP11	ILMN_1664537	0.00634	0.00149	-0.265312
HCLS1	ILMN_1727402	0.000657	9.57e-05	-0.265307
FERMT3	ILMN_2366330	0.000293	3.57e-05	-0.265288
MTIF2	ILMN_1765520	0.00388	0.000828	-0.265135
C2orf68	ILMN_3247681	0.00221	0.000413	-0.265134
KDM3B	ILMN_1706539	0.000987	0.000154	-0.264877
ERICH1	ILMN_2104696	0.0428	0.0154	-0.264796
STK10	ILMN_1651692	0.00066	9.63e-05	-0.264731
KLF2	ILMN_1735930	7.59e-06	4.13e-07	-0.264716
NAPA	ILMN_1713285	0.0441	0.016	-0.26451
RBM10	ILMN_2414014	0.000642	9.32e-05	-0.264348
PHLPP2	ILMN_2083567	0.00421	0.000915	-0.264249
GIPC1	ILMN_1796177	0.00555	0.00128	-0.26399
SSBP2	ILMN_1711608	0.000855	0.000131	-0.263768
SMARCA4	ILMN_1814173	4.62e-05	3.76e-06	-0.263668
EIF1	ILMN_1803846	2.19e-05	1.51e-06	-0.263553
FCGRT	ILMN_1705302	0.000653	9.5e-05	-0.263452
ARHGEF11	ILMN_1733861	0.0345	0.0118	-0.263322
VEGFB	ILMN_1726981	0.00403	0.000869	-0.263107
KPNA1	ILMN_1676005	0.00708	0.0017	-0.263096
TP53RK	ILMN_1764851	0.000683	0.0001	0.263155
INTS7	ILMN_1718354	0.00213	0.000393	0.263181
UBE2T	ILMN_1711470	0.00718	0.00173	0.263427
SFXN4	ILMN_1658437	0.00157	0.000272	0.263589
NGDN	ILMN_2324998	0.00381	0.000807	0.263724
OSTC	ILMN_3236156	0.0251	0.00801	0.263838
S100A9	ILMN_1750974	3.26e-06	1.41e-07	0.26392
YTHDF3	ILMN_1657470	0.016	0.00464	0.263991
CHST2	ILMN_1794011	0.00462	0.00103	0.264325
MIS18BP1	ILMN_1666208	0.0495	0.0184	0.264471
DIRAS2	ILMN_1742846	0.00317	0.000648	0.264828
NIT1	ILMN_1698330	0.00194	0.000352	0.264926
GUCA2A	ILMN_1763749	0.0358	0.0123	0.264949
CXorf21	ILMN_1651752	0.00342	0.000706	0.265028
MPHOSPH6	ILMN_1781360	0.00113	0.000183	0.265216
UBE2N	ILMN_1793651	0.0304	0.0101	0.265442
ANKRD33	ILMN_1667748	0.0285	0.00934	0.265557
MT2A	ILMN_1686664	0.0356	0.0123	0.265892
KIF11	ILMN_1794539	0.00215	0.000399	0.266465
SEC22B	ILMN_1784238	0.00247	0.000475	0.266579
C19orf53	ILMN_1671374	0.00384	0.000815	0.267268
NACA2	ILMN_2158548	0.00616	0.00144	0.267805
C16orf72	ILMN_1773407	0.00881	0.00222	0.267932
CLDND1	ILMN_2352563	0.0424	0.0153	0.268201
TBCEL	ILMN_1776333	0.033	0.0112	0.268914
ARL16	ILMN_1679917	0.0269	0.00872	0.269501
USP6	ILMN_1721727	0.0207	0.00633	0.269599
USP25	ILMN_1670764	0.0234	0.00735	0.269862
NKX1-2	ILMN_1742725	0.00354	0.000738	0.269865
NDUFA7	ILMN_1675239	0.00213	0.000395	0.27007
BAD	ILMN_1738652	0.00958	0.00246	0.270406
CHST1	ILMN_1677719	0.0217	0.00671	0.27049
ANAPC11	ILMN_1722102	0.00273	0.000537	0.271878
RNASE6	ILMN_1780533	0.0147	0.00418	0.271949
MT1A	ILMN_1691156	0.00676	0.00161	0.272426
CAMSAP2	ILMN_1792660	0.0211	0.00648	0.272515
PAPOLA	ILMN_1798354	0.0281	0.00919	0.273195
NDUFA1	ILMN_1784286	0.00958	0.00246	0.27355
GCHFR	ILMN_1694780	0.0173	0.00508	0.273846
MT1X	ILMN_1775170	0.00683	0.00163	0.273892
KCNC4	ILMN_1727850	0.00592	0.00137	0.2745
LRRN1	ILMN_1720511	0.0253	0.00813	0.274514
CINP	ILMN_1765257	0.0076	0.00186	0.274749
SLC25A20	ILMN_1741392	0.00468	0.00104	0.275591
ZDHHC2	ILMN_1769783	0.0142	0.00399	0.275666
MS4A6A	ILMN_1721035	0.00548	0.00126	0.275838
PSMB7	ILMN_1814156	0.000214	2.44e-05	0.27588
RAB3A	ILMN_1755369	0.00258	0.000501	0.276635
LRRC8B	ILMN_1838313	0.00908	0.00231	0.276852
SF3B5	ILMN_1689389	0.00142	0.000243	0.276971
TMEM56	ILMN_1782429	0.0222	0.00689	0.277063
TRAPPC2L	ILMN_1747058	0.00259	0.000505	0.277895
MPDU1	ILMN_1655654	0.0104	0.00273	0.27793
NMRK1	ILMN_1674650	0.0417	0.0149	0.278534
ZBTB32	ILMN_1732981	0.0151	0.00433	0.279056
BIK	ILMN_1770505	0.0118	0.00318	0.279124
E2F1	ILMN_2051469	0.0221	0.00685	0.279469
C6orf48	ILMN_2391765	0.00623	0.00146	0.279626
ASPM	ILMN_1815184	0.00979	0.00253	0.279746
POLR1D	ILMN_1767422	0.00772	0.0019	0.279832
SH3RF3	ILMN_1743275	0.0208	0.00637	0.280071
CARHSP1	ILMN_1809477	0.00336	0.000691	0.28075
C19orf48	ILMN_1759184	0.00424	0.000924	0.281849
TXN2	ILMN_1654457	0.00273	0.000538	0.282032
HIST2H2AB	ILMN_1747589	0.00167	0.000295	0.282703
DDAH2	ILMN_1770787	0.0319	0.0107	0.282913
FGFR1OP2	ILMN_1657436	0.0399	0.0142	0.283782
COX6B1	ILMN_2154671	0.000869	0.000134	0.285114
PNPLA1	ILMN_1808241	0.0404	0.0144	0.286315
SS18	ILMN_1805646	0.0118	0.0032	0.2864
RAP2C	ILMN_1773561	0.0456	0.0167	0.286607
VCAN	ILMN_1687301	0.0119	0.00323	0.286748
SERPINB1	ILMN_1679133	0.00533	0.00122	0.287132
PXMP2	ILMN_1799015	0.00772	0.0019	0.287171
DDIT3	ILMN_1676984	0.0102	0.00268	0.287311
ACER2	ILMN_3235340	0.000887	0.000137	0.287493
CHCHD5	ILMN_1797530	0.00496	0.00112	0.288577
PCNA	ILMN_1694177	0.015	0.0043	0.288814
ARHGEF12	ILMN_1810712	0.031	0.0104	0.289001
METTL26	ILMN_1774990	0.0194	0.00583	0.289075
CCDC142	ILMN_1714936	0.00979	0.00253	0.289136
OIP5	ILMN_2196984	0.00719	0.00174	0.289187
HNRNPA1L2	ILMN_2387742	0.0109	0.00288	0.289636
DDX6	ILMN_1777340	0.00813	0.00202	0.289724
TMEM9	ILMN_1686748	0.00443	0.000974	0.290394
FAM122A	ILMN_2117885	0.0365	0.0127	0.290486
POMP	ILMN_1693287	1.06e-05	6.27e-07	0.290523
COPS8	ILMN_2337941	0.0364	0.0126	0.290858
ETHE1	ILMN_1793267	0.000317	3.92e-05	0.291301
P4HA1	ILMN_1693334	0.0112	0.003	0.291822
METTL21A	ILMN_1762888	0.000797	0.000121	0.291873
HOOK3	ILMN_1741464	0.0128	0.00351	0.291992
GLCE	ILMN_1714349	0.0119	0.00323	0.29244
UPP1	ILMN_1798256	0.0138	0.00384	0.292909
NDUFAF2	ILMN_1682857	0.00621	0.00146	0.293177
TMEM14C	ILMN_2175131	0.00586	0.00136	0.293191
DYRK4	ILMN_1681269	0.000412	5.42e-05	0.293363
KCND1	ILMN_1668586	0.00345	0.000714	0.29374
PEX11G	ILMN_1710000	0.0161	0.00465	0.293865
DYNLL2	ILMN_1772796	0.000286	3.45e-05	0.294718
RANBP9	ILMN_2141157	0.0078	0.00192	0.296309
ZNF787	ILMN_1791388	0.00569	0.00131	0.296679
SAP30L	ILMN_1757781	7.71e-06	4.23e-07	0.296819
IL4R	ILMN_1652185	0.0337	0.0115	0.297348
CALB2	ILMN_2383807	0.00398	0.000856	0.297986
CRIPT	ILMN_1813256	0.00786	0.00194	0.298496
NCAPG	ILMN_1751444	0.00392	0.000839	0.298935
ARPP19	ILMN_2059505	0.0104	0.00272	0.299114
ENTPD1	ILMN_1773125	0.00196	0.000358	0.299333
EBLN2	ILMN_2186877	0.00121	0.000199	0.300478
VAMP7	ILMN_1690524	0.0141	0.00395	0.300542
PRPF18	ILMN_1807243	0.00892	0.00226	0.300544
ZMAT2	ILMN_1745343	0.00118	0.000194	0.300855
IP6K2	ILMN_3262348	0.0181	0.00537	0.301436
NFKBIZ	ILMN_1719695	0.00216	0.000402	0.302101
ANKRD34B	ILMN_1655766	0.0201	0.0061	0.302319
PSMG3	ILMN_1802627	0.00149	0.000257	0.302421
NARF	ILMN_2334693	0.00451	0.000995	0.302887
RXRG	ILMN_1750624	0.00375	0.00079	0.30297
TMEM42	ILMN_1760245	0.000318	3.92e-05	0.303341
VPS25	ILMN_2149566	0.00254	0.000491	0.303592
TMEM120A	ILMN_1654516	0.0171	0.00502	0.303627
SLC2A3	ILMN_1775708	0.00683	0.00163	0.306117
SPAG7	ILMN_1684446	0.00561	0.00129	0.30651
PPP1CB	ILMN_2405018	0.0336	0.0115	0.306727
TNNI2	ILMN_2169261	0.021	0.00646	0.306903
C5orf30	ILMN_1677292	0.00573	0.00132	0.306912
TAF1D	ILMN_3235027	0.0429	0.0155	0.306973
C6orf203	ILMN_1778951	0.000125	1.26e-05	0.30734
ALKBH7	ILMN_1761764	0.0184	0.00546	0.307724
UGCG	ILMN_1736939	0.00495	0.00112	0.308016
SACS	ILMN_2131523	0.021	0.00645	0.308387
EXOSC4	ILMN_1745271	0.0228	0.00714	0.308864
BIRC5	ILMN_2349459	0.0115	0.0031	0.309029
C18orf21	ILMN_1805998	1.39e-05	8.84e-07	0.309062
MTX1	ILMN_1667222	0.00115	0.000187	0.309215
VWA1	ILMN_1660554	0.000229	2.64e-05	0.309245
PDP1	ILMN_2218780	0.0351	0.0121	0.309268
HIKESHI	ILMN_1781419	2.19e-06	8.63e-08	0.309306
IFT74	ILMN_1777449	0.0321	0.0108	0.309441
MIER1	ILMN_1682232	0.00102	0.000161	0.309485
MTIF3	ILMN_1718271	5.8e-05	5e-06	0.310389
ZNHIT1	ILMN_1741491	0.000784	0.000118	0.310683
ALB	ILMN_1782939	0.000158	1.68e-05	0.310936
NUDT1	ILMN_2330243	0.0185	0.00553	0.311079
GSTO1	ILMN_2227573	6.94e-05	6.19e-06	0.311293
NCF4	ILMN_1785005	0.00513	0.00117	0.311402
MGST3	ILMN_1751956	0.00478	0.00107	0.312017
SAMD8	ILMN_2105177	0.00198	0.000362	0.312636
MS4A7	ILMN_2331087	0.00741	0.0018	0.313688
PSMA3	ILMN_2387553	0.0213	0.00656	0.313841
IGF2BP3	ILMN_1807423	0.0336	0.0115	0.315579
COX17	ILMN_2187718	0.000438	5.85e-05	0.316329
MKKS	ILMN_1718718	0.00466	0.00104	0.316455
DUSP3	ILMN_1797522	0.000655	9.53e-05	0.317967
LIN52	ILMN_1797055	0.00226	0.000427	0.318125
SNRNP35	ILMN_1772845	0.000555	7.71e-05	0.318391
RAB33A	ILMN_1724708	0.0019	0.000343	0.318465
DPCD	ILMN_2047112	0.0365	0.0127	0.318768
TOP2A	ILMN_1686097	0.00785	0.00194	0.318836
[truncated: 638 more rows]

## Sheet: supplementary table 3
Category	Term	Count	PValue	Genes
GOTERM_BP_DIRECT	GO:0010629~negative regulation of gene expression	9	0.00052	YY1, TGIF1, CITED2, MYC, VEGFB, CTNNB1, VPS35, VHL, LGMN
GOTERM_BP_DIRECT	GO:0008284~positive regulation of cell proliferation	11	0.00120477	CUL4A, CDKN1B, MYC, CNBP, CLEC11A, CEP131, VEGFB, CALR, PRKCZ, HIPK2, LGMN
GOTERM_BP_DIRECT	GO:0050767~regulation of neurogenesis	4	0.00157186	YTHDF2, ANXA2, CTNNB1, S100A10
GOTERM_BP_DIRECT	GO:0032355~response to estradiol	5	0.00276894	CDKN1B, MYC, OGG1, CTNNB1, CALR
GOTERM_BP_DIRECT	GO:0043066~negative regulation of apoptotic process	10	0.00401101	TNFAIP8, CDKN1B, CITED2, MYC, OGG1, VEGFB, NAA35, CTNNB1, VHL, PRKCZ
GOTERM_BP_DIRECT	GO:0090398~cellular senescence	4	0.00433693	MAPK9, CDKN1B, CITED2, CALR
GOTERM_BP_DIRECT	GO:0071456~cellular response to hypoxia	5	0.00753786	CDKN1B, MYC, VHL, RTN4, HIPK2
GOTERM_BP_DIRECT	GO:0045921~positive regulation of exocytosis	3	0.0076809	ANXA2, RAB9A, S100A10
GOTERM_BP_DIRECT	GO:0046697~decidualization	3	0.00975666	CITED2, BSG, SPP1
GOTERM_BP_DIRECT	GO:0001889~liver development	4	0.0122284	PHF2, SLTM, CITED2, JARID2
GOTERM_BP_DIRECT	GO:0032446~protein modification by small protein conjugation	3	0.0163462	UBE2I, UBE2E3, UBE2E2
GOTERM_BP_DIRECT	GO:0006730~one-carbon metabolic process	3	0.0191901	CA5B, CA2, MAT2B
GOTERM_BP_DIRECT	GO:0097193~intrinsic apoptotic signaling pathway	3	0.0191901	MLLT11, CUL4A, HIPK2
GOTERM_BP_DIRECT	GO:0008283~cell proliferation	5	0.0196056	CUL4A, CITED2, MYC, ASCC3, HIPK2
GOTERM_BP_DIRECT	GO:0045787~positive regulation of cell cycle	3	0.0201811	CITED2, MYC, CALR
GOTERM_BP_DIRECT	GO:0045892~negative regulation of transcription, DNA-templated	9	0.0209204	EID2, UBE2I, CDKN1B, CITED2, HMGA1, CTNNB1, FOXN3, CALR, JARID2
GOTERM_BP_DIRECT	GO:0009410~response to xenobiotic stimulus	6	0.0220893	TGIF1, CDKN1B, MYC, OGG1, CTNNB1, CALR
GOTERM_BP_DIRECT	GO:0046627~negative regulation of insulin receptor signaling pathway	3	0.0243523	PTPRE, PRKCZ, PTPN2
GOTERM_BP_DIRECT	GO:0045944~positive regulation of transcription from RNA polymerase II promoter	14	0.0248084	ANXA2, CITED2, CNBP, HMGA1, HIPK2, YY1, ARMCX3, SLTM, MYC, CTNNB1, HOXB2, SSBP2, SF3B1, S100A10
GOTERM_BP_DIRECT	GO:0001658~branching involved in ureteric bud morphogenesis	3	0.0265586	MYC, CTNNB1, DCHS1
GOTERM_BP_DIRECT	GO:0010628~positive regulation of gene expression	8	0.0304847	IL32, YY1, MAPK9, CITED2, MYC, CTNNB1, VPS35, CALR
GOTERM_BP_DIRECT	GO:0048538~thymus development	3	0.0312024	CITED2, CTNNB1, JARID2
GOTERM_BP_DIRECT	GO:0000122~negative regulation of transcription from RNA polymerase II promoter	12	0.0322348	YY1, TGIF1, EID2, UBE2I, CITED2, MYC, CNBP, CTNNB1, CALR, JARID2, PTPN2, HIPK2
GOTERM_BP_DIRECT	GO:0008380~RNA splicing	5	0.0337549	DDX47, MPHOSPH10, THOC3, WBP11, SF3B1
GOTERM_BP_DIRECT	GO:0043161~proteasome-mediated ubiquitin-dependent protein catabolic process	5	0.0406147	CUL4A, SH3BGRL, PSMC4, CTNNB1, VHL
GOTERM_BP_DIRECT	GO:0006364~rRNA processing	4	0.0447222	DDX47, IMP3, MPHOSPH10, WBP11
GOTERM_BP_DIRECT	GO:0045597~positive regulation of cell differentiation	3	0.0454459	CTNNB1, VHL, ARID1A
GOTERM_BP_DIRECT	GO:0034644~cellular response to UV	3	0.0482503	CUL4A, YY1, MYC
KEGG_PATHWAY	hsa04120:Ubiquitin mediated proteolysis	5	0.00277892	CUL4A, UBE2I, UBE2E3, UBE2E2, VHL
KEGG_PATHWAY	hsa04390:Hippo signaling pathway	5	0.0038431	YWHAE, YWHAB, MYC, CTNNB1, PRKCZ
KEGG_PATHWAY	hsa00620:Pyruvate metabolism	3	0.00631628	MDH2, ACYP1, PDHB
KEGG_PATHWAY	hsa00270:Cysteine and methionine metabolism	3	0.00756884	MDH2, MAT2B, ENOPH1
KEGG_PATHWAY	hsa04110:Cell cycle	4	0.0147614	YWHAE, CDKN1B, YWHAB, MYC
KEGG_PATHWAY	hsa00910:Nitrogen metabolism	2	0.0159172	CA5B, CA2
KEGG_PATHWAY	hsa04151:PI3K-Akt signaling pathway	6	0.0168786	YWHAE, CDKN1B, YWHAB, MYC, SPP1, VEGFB
KEGG_PATHWAY	hsa04012:ErbB signaling pathway	3	0.0174944	MAPK9, CDKN1B, MYC
KEGG_PATHWAY	hsa05210:Colorectal cancer	3	0.0178292	MAPK9, MYC, CTNNB1
KEGG_PATHWAY	hsa01100:Metabolic pathways	16	0.0212126	MDH2, MARS2, TECR, PYCR2, ACYP1, MAT2B, PDHB, QDPR, NUDT9, GNPDA1, CA5B, CA2, MGAT2, PTGDS, ENOPH1, AASDHPPT
KEGG_PATHWAY	hsa04510:Focal adhesion	4	0.0254479	MAPK9, SPP1, VEGFB, CTNNB1
KEGG_PATHWAY	hsa03013:Nucleocytoplasmic transport	3	0.0255038	UBE2I, SUMO3, THOC3
KEGG_PATHWAY	hsa04066:HIF-1 signaling pathway	3	0.0258635	CDKN1B, VHL, PDHB
KEGG_PATHWAY	hsa05200:Pathways in cancer	7	0.0265686	MAPK9, CDKN1B, MYC, VEGFB, CTNNB1, VHL, IL12RB1
KEGG_PATHWAY	hsa04630:JAK-STAT signaling pathway	3	0.046756	MYC, IL12RB1, PTPN2
KEGG_PATHWAY	hsa04310:Wnt signaling pathway	3	0.0496359	MAPK9, MYC, CTNNB1

## Sheet: supplementary table 4
Category	Term	Count	PValue	Genes
GOTERM_BP_DIRECT	GO:0071222~cellular response to lipopolysaccharide	4	0.00538425	ABCA1, CXCL10, TLR5, MMP9
GOTERM_BP_DIRECT	GO:0018146~keratan sulfate biosynthetic process	2	0.0181954	ST3GAL4, CHST2
GOTERM_BP_DIRECT	GO:0007275~multicellular organism development	3	0.0218957	VCAN, CLC, CHST2
GOTERM_BP_DIRECT	GO:0042832~defense response to protozoan	2	0.032501	BATF2, IL4R
GOTERM_BP_DIRECT	GO:0008015~blood circulation	2	0.0378919	CXCL10, F5
GOTERM_BP_DIRECT	GO:0006954~inflammatory response	4	0.0397837	CXCL10, IL18RAP, TLR5, CHST2
GOTERM_BP_DIRECT	GO:0032722~positive regulation of chemokine production	2	0.0495387	IL4R, EIF2AK2
KEGG_PATHWAY	hsa04060:Cytokine-cytokine receptor interaction	5	0.00156671	CXCL10, IL18RAP, IL4R, TNFSF10, IFNAR1
KEGG_PATHWAY	hsa04217:Necroptosis	4	0.00157668	TNFSF10, EIF2AK2, SPATA2L, IFNAR1
KEGG_PATHWAY	hsa05321:Inflammatory bowel disease	3	0.00211263	IL18RAP, IL4R, TLR5
KEGG_PATHWAY	hsa04620:Toll-like receptor signaling pathway	3	0.00540729	CXCL10, TLR5, IFNAR1
KEGG_PATHWAY	hsa05417:Lipid and atherosclerosis	3	0.0176091	ABCA1, TNFSF10, MMP9
KEGG_PATHWAY	hsa04622:RIG-I-like receptor signaling pathway	2	0.0243884	CXCL10, MAP3K1
KEGG_PATHWAY	hsa04657:IL-17 signaling pathway	2	0.0312279	CXCL10, MMP9
KEGG_PATHWAY	hsa04668:TNF signaling pathway	2	0.0367981	CXCL10, MMP9
KEGG_PATHWAY	hsa04650:Natural killer cell mediated cytotoxicity	2	0.0402407	TNFSF10, IFNAR1
KEGG_PATHWAY	hsa04630:JAK-STAT signaling pathway	2	0.0497833	IL4R, IFNAR1

## Sheet: supplementary table 5
UC-blue	UC-red	UC-turquois	UC-yellow	PBC-brown	PBC-yellow	UC-blue|PBC-brown	UC-red|PBC-brown	UC-turquois|PBC-brown	UC-yellow|PBC-brown	UC-yellow|PBC-yellow	UC-turquois|PBC-yellow	UC-blue|PBC-yellow
2024-09-01	2024-09-07	2024-03-08	2024-03-01	SERTAD2	ZFPM1	ABHD14A	GMNN	ANAPC15	BEX4	C1orf109	CD244	ACACB
AAAS	ABHD17B	2024-03-11	AASDHPPT	CCT3	MBTPS1	APOBEC3H	ID2	BCAS4	EID2	CLASP2	SPATA20	AEBP1
ABCA2	ACSL4	2024-09-12	ABHD3	CCDC167	GALNT11	ASCL2	MNAT1	CATSPER1	MZT1	CNTRL		ARHGAP10
ABCD1	ACTR3	AATK	ACKR3	SUCLG2	ELF4	BEND5	MS4A1	CBX5	TSPAN3	DOCK10		ATRIP
ABCF2	ACVR2A	ABCA1	ACSL3	ZNF428	IPO7	BLK	NUCB2	CCNB1IP1		EDEM1		CAD
ABCF3	ADI1	ABCA3	ADAM10	PLAC8	IL10RA	CCDC107	PCNA	DPM3		HEATR5B		CARMIL2
ACBD6	AKAP1	ABCC6	ADNP	C8orf59	TEX10	CD160	RBM34	GAMT		HECTD1		CARNS1
ACCS	AMY2A	ACKR1	AFF1	RPL12	CHFR	CD19	RPF1	GCHFR		HPS3		CLDND2
ACOT1	AMY2B	ACP1	AFF4	TIMM9	ELK1	CD3E	SH3YL1	GTSF1		IARS2		COG7
ACOT11	ANP32A	ACP5	AGPS	COX6C	CPSF1	CD72	UAP1	IFI27L1		IREB2		DGKQ
ACOT7	ANXA4	ACSS3	AGTPBP1	RGL1	RASA3	CHI3L2		IL25		ITGA4		DMWD
ACOT8	AP5M1	ACTL8	AHR	SERF1B	TRIM32	CLIC3		KCNIP3		JAK1		EIF2B5
ACP2	APOBEC3A	ACTRT1	ALDH5A1	C15orf61	PTBP1	DBNDD1		LRRC26		KIFAP3		ENO2
ACTN4	ARHGAP18	ADAM28	ALS2	RNF181	UTRN	DGCR6		METTL26		LRIG1		EPHB6
ADAMTS1	ARL15	ADAMTS13	AMMECR1L	RPL17	TIAM1	EBF1		MTFP1		LRRC8C		FASN
ADAT3	ARL16	ADAMTSL4	ANKAR	MRPS21	SARS2	EXOSC5		NDUFB7		NUP160		FCRL3
ADGRE1	ATF1	ADCK5	ANKRD10	RPL27	SPOCK2	FAM129C		NENF		PRRC2C		GPAT4
ADGRL1	ATP11B	ADCY10	ANKRD13C	MDH1	ADAT1	FCER2		NPM3		PTGER2		GTF3C1
ADORA3	ATP11C	ADGRB1	ANKRD27	CRIP1	ALKBH5	GNB1L		POLR2L		QSOX2		KIAA0100
AGER	ATP2B1	ADGRF3	AP4E1	SRPK2	CBX7	GNGT2		PPP1R14A		RBM26		KIFC2
AGPAT1	B3GNT5	ADGRG2	ARFGAP3	ZMYM6	AHCY	GZMM		PTRH1		STK39		LAMA5
AGPAT3	BBIP1	ADGRG7	ARID2	STMN1	PAN2	HLA-DOA		PXMP2		STT3B		LONP1
AHDC1	BCL2A1	ADH5	ARIH1	FIBP	SLC46A3	HLA-DOB		RRP7A		SUN1		MED24
AKAP8L	BIN2	ADH6	ARL6IP6	RHEB	MTMR14	HOXC4		SKA2		TMED10		NOD1
ALDH16A1	BOD1L1	ADORA1	ARMC8	WDR54	SEC61A1	IL32		SNRNP25		TXK		NUP188
ALDH6A1	C1GALT1	ADRA1B	ARMCX1	MRPS18C	TRMT13	ISOC2		SNTA1		WDR37		OSBPL5
ALKBH2	C2orf69	ADRA2A	ARMCX3	MRPL54	TRRAP	KCNG1		STX1B		ZCCHC14		PDGFD
AMDHD2	C6orf120	ADRA2B	ARRDC3	KRTCAP2	DIAPH1	MSC		UQCC3				PDGFRB
ANAPC2	C9orf72	AGFG1	ARRDC4	PSMG1	AGPAT5	NCR3		VPS25				PLXNA3
ANKRD52	CCDC142	AGPAT2	ASCC3	TXNDC17	TBC1D13	NTHL1		ZNF593				PNPLA7
ANO9	CD164	AGRN	ATF2	DUSP23	RANGAP1	NTPCR						POLD1
AOC1	CDC5L	AGTR2	ATG4C	MAGEH1	AARS	PASK						RAB11FIP4
AP2A2	CENPC	AHNAK2	ATMIN	SNURF	TTLL12	PDE9A						RAB11FIP5
AP2B1	CENPW	AHSP	ATP2C1	POLE4	ADCK2	PHGDH						RAD54L2
AP4M1	CEP57	AJAP1	ATP8A1	ACAA2	NOMO3	PLA2G16						RAD9A
AP5Z1	CHD1	AJUBA	B3GNT2	NDUFB8	ZNF337	PLPP5						RAVER1
APOBEC3C	CHD6	AK4	BCL2L2	BANK1	TGFBI	PNOC						RDH13
APOBEC3G	CLTC	AKAP12	BTG3	SLIRP	NELFCD	PTGDS						SF3B3
ARHGAP26	COPS2	AKAP3	C16orf87	CCDC59	ELF1	SMAGP						SH3TC1
ARHGEF1	CPOX	AKT1S1	C17orf80	SOD1	ARHGEF18	SPIB						SLC27A1
ARMC5	CTSO	ALB	C1orf131	MRPL22	P3H1	TMEM99						SOX13
ARPIN	CWC22	ALDOB	C20orf194	COX5B	TP53BP1	TNFRSF13B						TCF4
ARRDC1	CYP51A1	ALG12	C5orf22	RPL32	EFR3A	TNFRSF13C						TLE2
ATAD3A	DAPP1	ALKBH7	C7orf25	CENPB	FLNB	TPPP3						TMEM63A
ATG13	DCAF13	ALOX15B	CA2	RPF2	NSMF	VAMP2						TTC16
ATP13A2	DCTN4	ALPI	CAMSAP1	ALG5	EDC4	VPREB3						TUT1
ATP2A3	DENND4C	ALX1	CAPN7	FAU	ANGEL1							VASH1
ATXN2L	DMXL1	AMFR	CASC4	MRPL50	DCTN5							VIPR1
ATXN7L2	DNAJC1	AMOTL2	CASK	C19orf12	SKIV2L							ZNF263
AVP	DNTTIP2	AMPD3	CBFA2T2	SPCS1	IRF8							ZNF573
AVPI1	DYNC1LI1	AMPH	CBWD5	TCEA2	PI4KB							ZNF827
B3GAT3	EAPP	ANG	CCDC117	WDR61	PPP2R5E
BACE2	ECHDC1	ANGPT1	CCNG2	RING1	ADGRG5
BAGE3	ECT2	ANGPTL4	CCNL1	PSMB6	GCSAM
BAHD1	EDEM3	ANGPTL8	CCZ1	UQCRQ	TNS3
BAIAP2	EED	ANK1	CD55	DUSP14	CWF19L2
BAIAP2L2	EIF1AX	ANK3	CDC42EP3	C12orf65	ZNF672
BAK1	EIF2B3	ANKRD34A	CDK14	BATF	RASSF5
BBS4	ELOVL7	ANKRD35	CDK8	C1QBP	WDR6
BCL2L11	EMB	ANKRD53	CDV3	NME3	CNST
BCL9L	ERGIC2	ANKRD9	CEP120	NUDT14	USP5
BDH1	ERMN	ANKS1B	CEP192	NDUFS7	DPYSL2
BDP1	ESCO1	ANO7	CHCHD7	AK2	PDXK
BET1L	EXOC8	ANTXR1	CHD2	ATOX1	SLC20A1
BFSP1	FAHD2A	AP2A1	CHMP1B	TSR2	EP400
BMP1	FAM122A	APC	CHN2	XXYLT1	GATAD2A
BRD3	FAM133B	APCS	CHORDC1	MRPL13	NUP205
BRF1	FAM162A	APLN	CIPC	UXT	NCKAP1L
BRI3BP	FAM199X	APLP1	CLCN6	C19orf53	TM9SF4
BTRC	FAM49B	APOC1	CLDN23	CCL3	PPFIBP2
BYSL	FAM98A	APOL3	CLINT1	SSB	MYL12A
C11orf80	FCHO2	AQP1	CLPX	CA5B	IKZF1
C17orf53	FGFR1OP2	AR	CMAS	POMC	ADCY3
C19orf44	FKBP3	ARFGEF3	CMTM4	AIMP2	YEATS2
C19orf54	FLI1	ARFRP1	COG3	RHOC	FAM168B
C1orf159	FNDC3A	ARHGAP11A	CREBZF	KHSRP	SNAPC4
C1orf21	FRY	ARHGAP5	CRLF3	FKBP2	SCAP
C1QTNF6	FYTTD1	ARHGEF10L	CRY1	NMRK1	LRRC14
C3orf18	G3BP1	ARID5A	CRYZL1	NDUFA7	HSPA9
CA11	GALNT1	ARL14EPL	CSGALNACT1	MRPS26	WDR82
CACNA1H	GBP3	ARL17A	CSPP1	PHPT1	KLF13
CACNA1I	GIMAP2	ARL17B	CSRNP2	AKR7A2	SLC35C1
CACNA2D2	GKAP1	ARL4A	CTR9	SMIM19	NSUN2
CACNB3	GLRX2	ARL4D	CYBRD1	HIRIP3	ZNF317
CACNG6	GTF2H1	ARMC6	CYP20A1	LSM7	PDIA6
CAMK1	HAT1	ARNTL2	CYTH3	CLEC2D	LEMD2
CAMK2N1	HDAC4	ART1	DAPK1	SNRPF	SLC9A3R1
CAMTA2	HECA	ARVCF	DBR1	NSMCE4A	MCM2
CAPN12	HIF1A	ASAP3	DCK	GSTP1	PTPN1
CAPN15	HIST1H2AD	ASB11	DDX10	SSR4	BIRC3
CC2D1A	HMGB2	ASB16	DDX3X	GTF2IRD2B	PAFAH2
CC2D1B	HNRNPA1L2	ASB2	DDX59	MRPS15	RPUSD1
CCDC124	HNRNPDL	ASH1L	DDX60	SARNP	PLEKHM2
CCDC137	HNRNPLL	ASNA1	DICER1	DYRK4	IL2RB
CCDC189	HS2ST1	ASTL	DIP2A	HSPB11	ZSCAN32
CCDC22	HSPA13	ATAD2B	DIS3	DCXR	DNAH1
CCDC24	IER3IP1	ATAT1	DLAT	PSMA4	C16orf58
CCDC57	IFT74	ATF5	DMTF1	CCDC106	GGA2
CCDC86	INTS8	ATF6B	DMXL2	SCIMP	NBAS
CCDC88B	IRF4	ATP12A	DNAJC24	NDUFAF2	APBA3
CCL23	JMY	ATP1A3	DNAJC27	PSMB10	CSF1R
CCR3	KATNBL1	ATP1B2	DOCK7	TOMM40	PARP1
CD101	KBTBD7	ATP6AP1L	DPYD	SNRPG	ACAD10
CD1C	KDM3A	ATRN	DSE	EIF3H	TNIK
CD22	KIZ	AXL	E2F3	CIB1	SLC37A1
CD248	LARP4	B3GALNT1	EDRF1	PNPO	SEMA4D
CD27	LSM6	B3GALT1	EGR1	SPAG7	NCOA7
CD320	LUC7L3	B3GAT1	EHBP1	RPL36	PTDSS1
CD4	LY75	B4GALT1	EIF2AK3	SUMF2	SURF4
CD8A	LYSMD3	BAD	EIF3J	RRP15	CBX6
CD8B	MAP7D3	BANF2	ELOVL5	GON7	MYO1G
CDH23	MCTS1	BAZ2A	ENOPH1	CWC27	CNTNAP1
CDIP1	MED21	BBOF1	ENOX2	CCDC58	CTDSP2
CDK5	METTL7A	BCL2L1	EPB41L3	RPS10	TMBIM6
CEBPE	MINPP1	BCR	EPHA4	LGALS2	POMGNT1
CENPT	MOB1B	BDKRB1	ERLIN2	AKR1C4	MAP2K1
CEP104	MOSPD1	BDKRB2	ETNK1	PPA2	ZBED1
CEP131	MPLKIP	BDNF	ETS2	RP9	RNF220
CEP250	MS4A4A	BEGAIN	EXD2	ZNF329	CLCN7
CES1	MSH2	BEND3	EXOC1	SF3B5	CACNA2D4
CES4A	MSL2	BEX1	F2RL1	POLR2H	TTC31
CHD3	MSS51	BICDL2	FAM120C	MRM3	TLN1
CHPF	MTF2	BLVRB	FAM126B	ITGB1BP1	TGFBRAP1
CHTF18	MTMR6	BMP3	FAM84B	CNTNAP2	ARID3B
CINP	NAA16	BOK	FAM91A1	TPRKB	TINF2
CISH	NAA50	BPGM	FASTKD2	MRPL11	SRSF6
CIZ1	NAPEPLD	BPIFA1	FASTKD3	KAT14	EFCAB14
CKB	NDC80	BPIFA3	FBXO3	COMMD3	EWSR1
CLASRP	NEDD9	BRD4	FBXO34	CDK2AP2	ASXL2
CLCF1	NKAP	BRICD5	FGFR1OP	TRMT112	COPB1
CLEC11A	NLK	BRINP2	FIGNL1	DDT	ITK
CLEC3B	NMI	BSG	FRS3	FCRLA	PCSK7
CLIC5	NR2C1	BSND	FUBP1	MPV17	ITPKB
CLIP2	NUDCD2	BSPH1	FUBP3	NAA38	RBM14
CLIP3	NXT2	BVES	GABPA	METTL5	SLC8B1
CLMN	OR52K2	C11orf53	GBE1	GTF3C6	KCNA3
CLN6	OSBPL8	C12orf45	GCLM	PSMA1	RETSAT
CNOT3	OTUD6B	C16orf45	GFM1	TMEM106C	SBF1
CNTROB	P4HA1	C16orf54	GFPT1	PTRHD1	ARHGEF2
COG1	PDP1	C16orf96	GLMN	ITGB3BP	SRP68
COL6A2	PERP	C17orf64	GLT8D1	PSAT1	FUK
COLGALT2	PIGH	C19orf24	GNAQ	ZNF296	PPIA
COQ8B	PIK3AP1	C19orf33	GNG2	POMP	NAT10
CPNE2	PIK3C3	C19orf38	GOLGA5	SNRPN	TIGD5
CPNE5	PIK3CA	C19orf57	GOLPH3	EIF3K	CSE1L
CPT1B	PKN2	C1orf116	GPD2	ACYP1	CSNK1G2
CPTP	PLA2G4A	C1orf122	GSAP	NSA2	HELB
CRIP2	PMAIP1	C1QA	GTF2E1	EIF3F	LMNB2
CRYGS	PMS1	C1QL1	HDAC2	ZFAND2A	RAB11FIP3
CTSA	PNPLA8	C1QL2	HERC3	HLA-DMA	FYCO1
CTSF	POLR2J2	C1QTNF1	HERC4	MRPL24	SUSD1
CTSW	PPCS	C2orf88	HHEX	PRICKLE4	TBC1D10C
CXCR3	PPIB	C3orf67	HIVEP1	HINT2	ENO1
CXCR5	PPP1R12A	C4A	HK2	NSMCE1	ZNF319
CXorf65	PPP1R15B	C8orf82	HNRNPF	HPF1	FAAP100
CYB561	PRKRA	C9orf131	HNRNPH3	HCST	DDX50
CYHR1	PTGES3	C9orf16	HSD17B12	TMEM208	PSMD2
CYP4F12	PTMA	CA1	HSF2	MRPL43	ZNF696
CYP4F22	PTPN22	CA13	HSPH1	TCTEX1D2	ST3GAL5
D2HGDH	RAB18	CA6	ICE1	C2orf49	NPC1
DAG1	RAB33B	CACFD1	IDE	COX7A2	LUZP1
DAPK3	RABGEF1	CACNA1B	IER5	RPS20	SETD1A
DBP	RANBP6	CACNA1D	IFRD1	RARRES3	TRIB2
DCAF1	RANBP9	CACNA1S	IMPAD1	SEC11C	NFKB1
DCAF15	RANGRF	CACNG1	ING1	AKR1B1	BOP1
DCANP1	REL	CADPS	ING3	UQCRFS1	HGS
DCBLD1	RNASEH2B	CADPS2	INO80D	RPL19	DHX16
DCHS1	RNPC3	CAGE1	IRS2	EEF1B2	MDFIC
DCP1B	ROCK1	CALB2	ISOC1	C1orf54	LIPA
DCPS	RSRP1	CALN1	JMJD1C	ADPRM	EML4
DDB2	SACM1L	CAMK1G	KCTD18	PDCL3	HPS6
DDIT4	SACS	CAMK2A	KDM6A	LYRM2	TRIM11
DDX11	SAMD8	CAMK2B	KIAA0232	DYNLRB1	FAM217B
DDX51	SAP30	CAPG	KIAA0753	TMEM160	MLLT6
DEAF1	SEC24A	CAPN5	KIAA1147	PSMA6	P4HB
DGKA	SEMA3C	CAPS2	KIDINS220	NIP7	RABEP1
DHCR24	SLC36A4	CARM1	KIF1BP	COX5A	EHD4
DHRS3	SLC38A6	CARMIL3	KIF5B	MRPL41	RCC2
DHRS4L2	SLK	CASP10	KLC4	H2AFY2	SAMHD1
DHX58	SMARCA5	CBARP	KLF3	RPL7L1	ARID5B
DLEC1	SNAP23	CBR1	KLF4	FAM43A	CARD11
DMPK	SP4	CBX3	KLHL42	COX16	SAFB
DNHD1	SPAG1	CCDC27	KLHL5	MRPL33	PAFAH1B1
DPH7	SPOPL	CCDC33	KLHL6	TIMM22	ANAPC5
DRD4	SRSF11	CCDC36	KLHL7	UBE2E2	DUS3L
DTHD1	ST6GALNAC3	CCDC69	KLHL8	GEMIN6	MAP4K2
DTX3	SUMO1	CCDC9	KNTC1	TPI1	GRAMD4
DUS1L	SYAP1	CCL8	LCMT2	MED10	PLCB2
DYRK1B	TAB2	CCNI2	LMBR1	CMC1	TMEM123
EBP	TAF1D	CCNO	LONRF1	TMA7	XPO1
EDN1	TAF4B	CCNT1	LPIN1	RPS5	NELL2
EEF1A2	TDP2	CCNT2	LRRC8D	LAGE3	RFX1
EEFSEC	TET2	CD151	LRRK2	ELP6	RAPGEF6
EFNB1	TLR1	CD1E	MAFB	ACAT2	CNDP2
EHMT2	TMEM128	CD200	MAGEE1	EAF2	TYW3
ELAC2	TMEM167A	CD300LB	MAP2K4	PDZD4	PPP1R16B
ELK4	TRAPPC10	CD34	MAP3K8	EXOSC3	WDR36
ELMO3	TRAPPC11	CD3G	MAPK9	PLGRKT	HDAC1
EML2	TRMT10C	CDC34	MARS2	SNU13	GNG7
ENDOG	TRMT6	CDC42SE1	MAT2B	NMRAL1	PUM2
ENPP5	TSPAN2	CDCP1	MBD2	CMTM8	INPPL1
EOMES	TUBD1	CDH16	MCFD2	AVEN	PELP1
EPG5	TXNDC9	CDH20	MEF2A	NUDT5	SPTY2D1
EPHA1	TXNL1	CDH24	MEX3C	RNF7	TPP1
EPN2	UBA6	CDH9	MFF	CUTA	SPHK2
ERBB2	UBE2B	CDK18	MFSD14A	RPS27L	EVL
ERCC2	UBE4A	CDKL1	MFSD14B	PFN1	ZNF512
ETHE1	UBLCP1	CDKL2	MFSD8	YIF1A	KMO
EVA1C	UEVLD	CEACAM21	MGAT2	RPL27A	COQ8A
EXD3	USP25	CERS4	MIOS	AKR1C3	CCDC92
FAAH	USP33	CFAP157	MLLT10	MRPL3	ZBTB43
FAM174B	USP6	CFC1B	MMD	CWC15	EXOC2
FAM189B	USP8	CFHR1	MORC3	CAMLG	ARHGAP1
FAM86C1	UTP3	CFHR2	MORF4L2	TOMM22	MAPKAPK3
FARSA	VAPA	CFI	MSANTD2	OLFM1	HCFC1
FASLG	VPS37A	CFL2	MTM1	DBT	EIF2A
FBLN7	VPS50	CFTR	MTMR12	SNRPA1	PRKCQ
FBRSL1	VRK2	CGA	MTO1	HSD17B8	TATDN2
FBXL19	VWA8	CHCHD6	MTRF1	CHMP4A	KIF2A
FBXO10	WSB1	CHML	N4BP2L1	PMVK	SRRM2
FBXO2	WSB2	CHMP4C	NARS2	ARMCX6	MTHFR
FBXO41	ZBTB11	CHRNA2	NCK1	KRT10	CHST12
FCGBP	ZBTB2	CHRNA6	NEK7	RPA3	TIMELESS
FCHO1	ZFP36L1	CHRNB3	NEMF	TRAPPC1	DHX38
FCRL5	ZFP92	CHST1	NFE2L3	PFDN1	KATNB1
FCRL6	ZNF124	CHST3	NHLRC3	ECHS1	NISCH
FEZ1	ZNF226	CHST5	NHS	UQCRHL	CHTOP
FGFBP2	ZNF354A	CIB2	NKTR	C7orf50	SECISBP2
FHL3	ZNF430	CIDEC	NNT	MRPS28	TXLNA
FKRP	ZNF658	CISD3	NPHP3	MT1F	MAT2A
FLNA	ZNF844	CLDN14	NPTN	LSM3	VARS2
FMNL1		CLDN4	NR2C2	FBL	CDC40
FMNL3		CLEC12A	NUDT9	CKS1B	NDRG3
FOSB		CLEC4G	NUP153	TMED3	EEF2
FOXD2		CLEC6A	NUP54	FH	PRPF8
FSD1		CLOCK	OGFRL1	HADH	TRIM26
FUOM		CLRN1	OPN3	CENPN	EFTUD2
FUZ		CLRN3	ORC2	POLR2I	GANAB
G6PC3		CLUH	OSBPL3	TECR	ERCC3
GAL3ST4		CLUL1	OSBPL9	ABRACL	SMARCAD1
GATAD2B		CMBL	PANX1	DUT	CCSER2
GBF1		CNFN	PARP11	TAF10	CEP350
GET4		CNGA3	PCMTD2	APRT	MEF2C
GFOD1		CNKSR1	PCNX4	MRPL46	DLL1
GIT1		CNKSR2	PDCD4	BST2	TJAP1
GLI4		CNNM4	PDE3B	MRPS6	BTBD6
GNA11		CNR1	PDE7A	LGALS1	HNRNPM
GNLY		CNTNAP3	PDHX	RAB33A	BBX
GPAA1		COL11A2	PDPK1	CCDC12	STT3A
GPANK1		COL12A1	PDZD8	EEF1E1	NRROS
GPR162		COL14A1	PELI1	GPX7	GTF3C2
GPR35		COL16A1	PELI2	TBCA	CD6
GPR68		COL20A1	PEX1	MRPL39	TRIM8
GSTM1		COL23A1	PEX13	RPL14	IWS1
GSTM2		COL8A2	PGM3	CACYBP	EVI5L
GTF2I		COL9A2	PGRMC1	MRPS30	GIMAP8
GTPBP1		CPLX1	PHC3	TCEA3	PPP1R11
GTPBP2		CPLX2	PHF2	VEGFB	GIMAP4
GYS1		CPM	PHLPP2	LDHB	ACLY
GZMB		CPT1A	PID1	ETFB	ITGAL
GZMH		CPXM2	PIGB	GNE	CUL1
HAPLN3		CRACR2B	PIGN	NAXE	FAM171A1
HEXIM2		CRAT	PIK3CB	DBNDD2	PACSIN1
HIPK2		CRB3	PLAGL1	TMEM205	ERMP1
HM13		CRLF1	PLEKHA3	RPL26	PREP
HMOX2		CRYGA	PLEKHF2	DAD1	SMARCAL1
HNRNPL		CRYGB	PNMA1	PSMD8	P2RY11
HOPX		CRYM	PNN	NDUFC1	PIEZO1
HPS5		CSH2	POLG2	IMP3	ACSS1
HRAS		CSMD1	PON2	FRG1	HKDC1
HRK		CSPG4	PPP1R3D	CD79A	CLPTM1L
HSD11B1L		CSTF1	PPP1R8	MCEE	REXO1
HTT		CTSD	PRDM10	SUB1	STAT5A
HUWE1		CTSE	PRELID3B	GSTM3	TMEM131
HYAL2		CTSV	PRKAR1A	CALR	CSK
HYI		CTU1	PRMT3	CLNS1A	TRABD
ICAM1		CTU2	PRNP	RPL39	GID8
ICOSLG		CXorf21	PROSER1	USP1	ATG2A
ID3		CXXC4	PRPF38A	NDUFA12	DDX18
IDH2		CYB5R2	PRPF4B	PSMB4	SCRN1
IDO1		CYP11A1	PTGER4	LSM5	MXD4
IDUA		CYP26A1	PTPN12	COPE	RBL2
IER5L		CYP26C1	PTPN2	EIF4E2	PABPC4
IFNL1		CYP2D7	PTPRC	GLOD4	VOPP1
IFT172		CYP4X1	PTPRO	DEXI	FAM107B
IFT27		DAB2IP	PURA	TIMM8B	BRD2
IGFBP4		DACT3	QKI	ANAPC16	XPO5
IGSF8		DCAF12L1	RAB21	PDHB	CLIP4
IL12RB1		DCAF6	RAB27A	UPF2	DNMT1
IL21R		DCLK2	RAB28	LBHD1	ESYT1
INPP5B		DCUN1D1	RAB40B	GTF2H5	NOL9
IPO4		DDAH2	RAB5A	MALSU1	TNFSF8
IQCE		DDR1	RAD17	NRDE2	WDR48
IRF2BP1		DDX49	RAD23B	CHCHD10	NMT1
ISYNA1		DENND1A	RALGAPA1	LYRM4	QARS
ITGAD		DENND6B	RALGPS1	NME1	MEF2D
ITIH4		DIAPH3	RAPGEF2	MRPS33	ABCF1
ITPA		DIO3	RASA2	PPP1R35	MFNG
IVD		DIRAS2	RB1	ZNHIT1	TP53RK
JMJD4		DIS3L2	RBM47	TRA2B	AP3D1
JOSD2		DIXDC1	RCAN1	HACD3	TOP3B
JUP		DKK3	RCBTB2	DGUOK	DOCK11
KCNAB2		DKKL1	RCL1	DCTN6	YARS
KCNK13		DLC1	RECK	PARK7	CALHM2
KDM4A		DLG5	REV1	MRPL21	PHRF1
KDM5C		DLK2	REV3L	RPLP0	DENND1C
KDM8		DLX1	RGPD8	CXXC5	TECPR1
KHDRBS3		DLX3	RIN2	POLR2F	CERS6
KIF19		DMD	RIOK1	RPS25	TOR3A
KIR2DL4		DMRTB1	RNF103	SAT2	P2RY8
KIR3DL1		DMTN	RNF13	TRAPPC2L	BAP1
KIR3DL3		DNA2	RNF145	PAFAH1B3	BHLHE40
KLHL17		DNAJA4	RNF146	POLR2G	AP3B1
KLHL26		DNAJB5	RNF19A	NOP58	MTOR
KLRD1		DNAJB8	RNFT1	TCEAL4	2024-09-09
KLRG1		DNAJC2	RPRD1B	HLA-DPB1	ABHD15
KMT2A		DNAJC28	RREB1	AUTS2	SLFN5
KNOP1		DNAJC6	RRM2B	SDF2L1	RNMT
KRI1		DNMT3B	RRN3	MRPL32	GEMIN4
KRT72		DNPH1	RSBN1L	TCEAL3	POLRMT
KRT73		DOCK3	RSF1	NDUFB11	AKNA
LAG3		DOHH	RUNX2	ZNHIT3	ARHGAP4
LCAT		DOK1	S1PR1	SLC25A26	MTMR4
LDLRAP1		DPCD	SBF2	SRPRB	XAB2
LENG8		DPF1	SCAF8	TMEM243	FBXO31
LGALS3BP		DPM2	SDCBP	NDUFA4	ZNF45
LGALS4		DPP6	SEC23A	LSM10	MAN1B1
LGALS9		DPPA3	SEC23IP	MGST3	EML3
LGALS9B		DPYSL5	SEC24B	TMEM60	CCNF
LGR6		DRD3	SENP6	STX8	DOCK9
LIG1		DSCAM	SEPHS1	CDCA4	CPNE3
LIMD2		DSCC1	SF3B1	RPS18	PLOD3
LIN37		DSG1	SGK1	GTF2A2	NCAPD2
LMF1		DSP	SGMS1	HDDC2	ATP1A1
LPCAT4		DTX1	SHTN1	CACNA2D3	TSR1
LRFN4		DUOX1	SIAH1	RPL31	SF3B2
LRP1		DUSP13	SIMC1	RPL30	EIF4H
LRRC45		DUSP15	SLAIN1	C2orf74	PARP4
LRRC56		DUSP2	SLBP	C1orf162	ITGB7
LRRC61		DUSP27	SLC10A7	ABI3	TOP2B
LRTOMT		E2F2	SLC11A2	RPS27A	MAP7D1
LSP1		E2F6	SLC12A2	ALDOC	SURF6
LSS		ECSIT	SLC15A4	EXOSC8	PTPN11
LTBP3		ECT2L	SLC16A6	NDUFS3	CALM1
LTBP4		EDDM3A	SLC23A2	RPL35A	PYGB
LTK		EFCAB11	SLC25A12	GIMAP1	SGSM2
LY6E		EFCAB12	SLC25A13	WDR83OS	PUF60
LY6G5B		EFCAB6	SLC25A36	CNIH1	SARAF
LYPD2		EFCC1	SLC25A43	C19orf48	DYNC1H1
LYPLA2		EHD2	SLC30A1	NOSIP	PRKCH
LZTS2		EIF1AY	SLC33A1	UQCRB	ARHGEF3
MAD1L1		EIF4EBP1	SLC35A3	NDUFA8	UBXN4
MADD		EIF5A	SLC35F5	PSMA5	SUV39H1
MAGED2		EIF5AL1	SLC39A6	SERGEF	SUPT16H
MAN2C1		ELAVL3	SLC40A1	NXT1	CLEC16A
MAP1A		EMSY	SLC4A1AP	POLR3GL	KAT2A
MAP3K14		EMX2	SLTM	RPS3	LAMP1
MAP3K6		EN2	SMAD4	NDUFA9	POLR2A
MARK2		ENDOU	SMC3	ECI2	IMMT
MATK		ENHO	SMPDL3A	COMMD1	TXNDC12
MC1R		ENO3	SNX1	HLA-DMB	ZBTB40
MCOLN2		ENPP1	SNX30	CSTB	DDX23
MCRIP1		ENPP7	SPIRE1	NDUFB6	NUP210
MDGA1		ENTPD4	SPRTN	BATF3	METAP1
ME3		ENTPD5	SPTLC1	C17orf49	CTCF
MEN1		EPB41L4A	SQLE	SYPL1	HERC1
METRNL		EPB42	SRBD1	ZNF585A	PLAGL2
METTL16		EPHA8	SRSF3	BRK1	TRAM2
MFGE8		EPHB2	STAM	PSMB2	ZDHHC8
MFHAS1		EPHX1	STAM2	PIGP	ITPR1
MGAT3		EPM2A	STEAP4	RPL38	PHACTR2
MIA3		EPS8L1	STIM2	EMP3	XPC
MICALL1		ERO1B	STX2	FHIT	TESK1
MKS1		ESPN	STXBP3	TMEM126B	HEATR6
MMACHC		ETV2	STXBP5	NDUFA13	PDE4D
MOGS		EVA1B	SUGT1	ATP23	SIDT2
MOV10		EVX1	SWAP70	PCSK5	ACTR1A
MPND		EXOSC4	TAF1L	EBNA1BP2	MNT
MPST		EYS	TAF2	PBDC1	RASGRP2
MPV17L2		EZH1	TAF4	AURKAIP1	UBA7
MROH6		F12	TAF5	U2AF2	TMC6
MRTO4		F7	TATDN3	ASGR1	JADE2
MTG1		FAAP24	TBC1D23	PPIL3	WDR59
MVB12B		FABP4	TBC1D31	RPAIN	ERCC5
MVD		FAH	TBC1D9	ANAPC10	TTC37
MXRA7		FAM151A	TBCK	SDHAF3	CRY2
MYO1C		FAM163B	TCEA1	PEA15	PPRC1
MYO9A		FAM166B	TCF12	SNRPB2	NUDCD3
MYOM2		FAM177A1	TEX2	HLA-DPA1	INTS5
N4BP1		FAM19A4	THOC1	BORCS7	ARMC7
NAA40		FAM210B	TIGAR	PHYH	FNBP1
NBPF1		FAM72A	TM6SF1	CCL5	SEL1L3
NCALD		FAM72B	TMCO3	MRPL48	LLGL1
NDRG2		FAM83F	TMEM168	MRPL9	ZNF609
NDUFB1		FAM86B1	TMEM206	MTA2	PNPLA6
NEIL2		FARP1	TMEM43	FAM173A	DOCK2
NEK6		FARP2	TMF1	TMEM141	CCDC97
NEURL4		FAXC	TMOD2	TRIAP1	SPEN
NFKB2		FAXDC2	TNFAIP8	URM1	CDK6
NLRC3		FBLN1	TOPORS	HIGD2A	TMED5
NLRP1		FBLN2	TOR1AIP2	RPL34	ARHGEF6
NLRP6		FBN1	TP53BP2	MT1X	TMEM268
NMB		FBXL7	TPP2	AFF3	BRAT1
NMUR1		FBXO16	TRAF5	TRAPPC6A	LZTR1
NOC4L		FBXO43	TRAK1	EID3	PGAP3
NOMO1		FCGR3A	TRIM23	OSTC	SIN3A
NOXA1		FCHSD1	TRIM24	NDUFS5	CUL9
NPDC1		FECH	TRIM37	PPIAL4A	FOCAD
NR1H3		FER1L6	TRIT1	RPL26L1	GSE1
NRF1		FERD3L	TRMT1L	RPS13	ZFHX3
NRM		FFAR3	TSEN15	COMMD6	NDRG1
NT5DC2		FGA	TSHZ1	CCDC28B	UBL3
NTMT1		FGF18	TSNAX	AAMDC	PCNT
NUAK1		FGF23	TSPAN13	PSMC5	GPR132
NUBP2		FGF4	TTF1	GPR18	INPP5E
OBSCN		FGFRL1	TTF2	RNASE6	ARHGAP45
OLFM2		FHL2	TXLNG	RRAS	OXSR1
OLIG1		FIBCD1	UBA5	HDDC3	MYCBP2
OLIG2		FIS1	UBE2K	ERH	RRP1B
ORAI1		FITM1	UBE2V2	UQCR10	DDX54
ORAI3		FKBP10	UBN2	E2F5	ARL1
OTOF		FKBP1B	UBR5	CLECL1	HERC2
P2RY2		FKBP8	UCHL5	SLC25A3	MDC1
P2RY6		FLCN	UFM1	SSR2	CMTR2
PACS1		FNIP2	UHRF1BP1L	CMC2	UBAP2L
PACS2		FOLR2	UHRF2	COX6A1	BFAR
PAQR6		FOXD4	UPF3B	MRPL34	NXPE3
PAQR7		FOXI3	UST	NDUFA1	TCF25
PATL2		FOXM1	VPS4B	NDUFA3	ITPR3
PBXIP1		FOXP1	WAPL	RPS19	UHMK1
PCIF1		FRMD3	WDR11	UBE2G2	ZBTB20
PCNX2		FRRS1	WDR19	TMEM14A	SLC52A2
PCOLCE		FSHB	WDR20	CD79B	TRPV2
PDCD1		FSTL3	WDR44	SUSD3	UCKL1
PDCD2L		FSTL4	WDR47	NEDD8	MPHOSPH8
PDE1B		FURIN	WDR91	VKORC1	ESYT2
PDE4A		FXR2	WDSUB1	NIFK	PLCH2
PDGFB		FXYD1	WIPF1	PSME2	RABGAP1
PDLIM5		FXYD7	WRB	BOLA3	TBC1D2B
PEX6		FZD5	WRN	TMEM258	AFG3L2
PGA5		FZD7	YPEL2	ICAM2	VPS51
PGLYRP2		FZD8	YTHDC2	FKBP11	M6PR
PGP		GAA	ZBED4	ARL2	ZC3H4
PHF1		GABARAP	ZC3H7A	RPL23A	POLR2B
PI16		GABRB3	ZCCHC8	STIP1	SPTAN1
PIK3R5		GAD1	ZEB2	ZC2HC1A	KAT6A
PIK3R6		GALNT2	ZFAND5	UQCC2	SUN2
PINLYP		GALNT9	ZFP36L2	ADSL	POLG
PKD1		GAS2L3	ZFX	EBAG9	MORC2
PLBD2		GATA1	ZMYM4	CFAP36	LRFN3
PLCXD1		GATA6	ZNF217	TAMM41	RIPK1
PLD2		GCAT	ZNF230	NDUFS8	NPAT
PLEC		GCM1	ZNF330	LTA	RBMX
PLEKHB1		GDPD3	ZNF333	MGMT	SMG5
PLEKHF1		GDPD5	ZNF350	DIS3L	SEC16A
PLEKHG2		GFI1B	ZNF789	SS18L2	WDR70
PLEKHJ1		GFOD2	ZSCAN9	S100A10	ATP13A1
PLK3		GFRA1		EMG1	STK38
PMM1		GFRA2		CHCHD5	PSD4
PMP22		GGTLC2		MRPL17	C12orf49
PNMA3		GINS1		COX7C	MEPCE
POLE		GJA5		MAD2L1BP	UBE3C
POLR2J		GJC1		EMC4	LEMD3
POMZP3		GJC2		SNRPB	ANXA1
POPDC2		GLB1L		DNAJC9	NOLC1
POU2AF1		GLIS3		SNAPIN	NUP93
POU2F2		GLOD5		ACAT1	PRKX
PPCDC		GLT6D1		MRPL36	SFXN1
PPIE		GLUL		CST3	NDST2
PPIF		GMPPB		CSNK2B	DERL1
PPP1R12C		GMPR		RPS21	WDR46
PPP1R16A		GNA14		YEATS4	SHPK
PPP2R2B		GNAL		POLR3K	ASNSD1
PRF1		GNAT1		MCUB	PTCD1
PRICKLE1		GNG11		SEC61B	SSRP1
PRICKLE3		GNG8		PPIH	FTO
PRMT7		GOLGA7B		MGST2	INTS1
PRPF6		GOLIM4		MRPS24	SLC7A6
PRR12		GPA33		DIMT1	WRNIP1
PRR7		GPC6		TMEM147	CDC25B
PRRC2A		GPM6A		NOL7	PSME3
PRRT1		GPR146		MRPL18	SRRT
PRSS53		GPR153		NFX1	BRPF1
PSMC4		GPR156		COX14	FAM3C
PSMD3		GPR3		OARD1	BTN3A3
PTCH1		GPRC5B		MRPS17	IRAK1
PTGDR2		GRASP		ZNF721	GMEB1
PTGIR		GRB10		PPA1	DCAF4
PTP4A3		GRB14		CELA1	CD99L2
PTPN18		GREM1		EBPL	TBC1D9B
PTPN23		GRHL1		MRPL23	DHX30
PTPRCAP		GRINA		VSIG1	CYTH1
PUSL1		GRM2		TMEM230	HSPA8
PYGO2		GSG1		NT5C	HNRNPR
PYROXD2		GSTO2		MIF	CEP78
QTRT1		GTF2IRD1		NICN1	KANSL3
RAB11B		GUCA1A		NDUFB5	SLC35E2B
RAB34		GUCA2A		HINT1	PI4KA
RABGGTA		GYPB		LY86	POM121C
RABL6		HAAO		RPL10A	NCLN
RBFA		HACD1		GSTO1	BTBD2
RDH16		HACE1		MRPL45	RASAL3
RDM1		HAGHL		TOMM5	ZBTB42
RECQL5		HAND2		RPS6	RHOU
RELA		HAPLN2		PSMC3	PDXDC1
RER1		HBE1		VAMP5	FAM117B
RFNG		HBG1		SSBP1	DENND4B
RHBDD3		HBG2		COX8A	SNRNP70
RHOF		HBM		HOXB2	CCDC88C
RIN3		HBQ1		RPP40	HMGXB3
RNASEH2A		HBZ		RPS4X	PIK3C2A
RNF165		HCN4		NDUFB10	CRTC3
RNF25		HDAC11		C12orf57	EZR
RNF26		HDLBP		NDUFS4	TYW1B
ROBO3		HDX		TMSB10	L3MBTL2
RPP25		HEATR1		MRPS7
RPTOR		HECW1		MRPL53
RRP9		HEMGN		PSMB7
RTBDN		HEPACAM2		PQLC3
RTN4R		HES4		TRAPPC4
RUVBL1		HGD		DDX47
SAMD1		HIRA		RAP1GDS1
SAMD10		HIST1H1A		RPS9
SAMD4B		HIST1H1D		OXLD1
SART1		HIST1H2AE		ARPC5L
SCAF1		HIST1H2BG		RPL37A
SCAMP2		HIST1H3F		PAK1IP1
SCARB1		HIST1H3H		PPIL1
SEMA4F		HIST2H2BF		EXOSC7
SERPINH1		HIST2H3D		GLRX3
SESN2		HIST3H2A		HPRT1
SETBP1		HIVEP3		ZBTB8OS
SF1		HMBS		CD48
SFI1		HNF1A		COA3
SFXN2		HOMER3		RPS7
SGSM1		HOXA1		LSM2
SGTA		HOXA6		SDHAF1
SH2B2		HOXB6		HNRNPUL2
SH2D2A		HOXC10		CKS2
SH2D3A		HOXC13		MRPL14
SIGLEC8		HOXC6		HIST1H4C
SIM2		HOXD11		MRPL1
SIRPG		HOXD3		KLRB1
SIRT6		HOXD4		SNRPC
SIRT7		HPN		NDUFV2
SIT1		HPS1		TOMM7
SLAMF7		HRASLS2		PSMG2
SLC1A7		HRH1		COMMD4
SLC22A17		HSD11B2		PUS3
SLC25A34		HTR1D		MRPL51
SLC25A35		HTR1E		NUDC
SLC35D2		HUS1		FAAP20
SLC38A7		HYAL3		ANXA2R
SLC4A2		ICAM4		ACOT13
SLC7A6OS		IER3		BTLA
SLX4		IFI27		ATP6V1F
SMAD7		IFRD2		MRPL15
SMG9		IGF2BP1		AIP
SMPD3		IGF2BP2		DPM1
SMYD5		IGFBP2		CCL3L3
SNPH		IGFBP6		RPL39L
SNX8		IGFBPL1		RANBP1
SOCS1		IGFLR1		UFC1
SORBS3		IGHMBP2		DNLZ
SOX8		IGSF6		DRAP1
SPATC1L		IKZF2		NDUFB2
SPHK1		IKZF3		ZNF22
SPIN1		IL17C		SAMD4A
SPINT3		IL31RA		NDUFB3
SPNS3		IL5RA		MRPS18B
SPON2		ING4		CISD1
SPPL2B		INPP5F		CNPY2
SPSB1		INSM1		MT1H
SPTBN4		INSR		C11orf1
SRC		IP6K3		DPY30
SRGAP3		IPMK		RPS3A
SSPO		IQGAP3		RPL18A
ST3GAL3		IRS4		RPL35
ST7		IRX1		FABP5
STARD8		IRX3		COX6B1
STOML1		ISL2		BRIX1
SUPT6H		ISM1		IMP4
SUSD2		ITGA7		ACYP2
SWSAP1		ITGB4		RPL24
SYMPK		ITPRIPL1		FEN1
SYNGR1		IVL		PTS
SYTL2		JAK3		ENY2
TAF6		JAKMIP1		TMEM14C
TAGLN		KALRN		RSL24D1
TAOK2		KANK2		NDUFA11
TARBP2		KCNA2		CUL5
TARS2		KCNC4		NDUFAB1
TBC1D17		KCND1		BANF1
TBC1D22A		KCNG4		BEX2
TBL3		KCNH2		MRPL58
TCF7		KCNH3		MANF
TCL1A		KCNJ10		COX7B
TCTN1		KCNJ14		DHRS4
TEF		KCNJ16		RPP21
TFF3		KCNJ5		COX17
TGFBR3		KCNK5		MRPL20
THAP7		KCNMA1		RPL36AL
THBS4		KCNN1		VAMP8
THOC6		KCNV2		CHCHD2
THOP1		KCTD11		SRP19
TIMM44		KCTD13		TADA1
TLR9		KDM5D		TMEM256
TMEM109		KEL		RPS17
TMEM143		KHK		CD52
TMEM204		KIF14		RPS26
TMEM229B		KIF2C		CDC26
TMEM241		KIF6		TRAPPC2B
TMEM44		KIR3DL2		SLC25A4
TMEM8B		KLB		MAGOH
TMEM94		KLC3		TMEM126A
TMIGD2		KLF1		LSM1
TMIGD3		KLF15		RPS15
TNNT3		KLHDC8A		RDH14
TOX2		KLHL25		CEP41
TPM2		KLHL35		FBLN5
TRAF2		KMT5C		CETN3
TRAF7		KNCN		C3orf14
TRAPPC9		KREMEN2		CCDC65
TRIM14		KRT1		PDCD5
TRIM28		KRT3		RPL18
TRIM3		KRT75		SRP14
TRIM46		KRTAP10-11		EDF1
TRIM47		KRTAP10-2		BCL11A
TRIM65		KRTAP19-7		CD3D
TRMU		KRTAP5-1		MOCS2
TRO		KRTCAP3		YWHAB
TSC2		L1CAM		ERCC1
TSC22D4		LAIR1		OPA3
TSEN54		LAMA2		FAM89A
TSHZ2		LCA5		GTPBP8
TSPAN18		LCNL1		CCDC34
TSPAN32		LDB1		RPL21
TSPOAP1		LDB2		THOC3
TSPYL2		LDB3		COMMD5
TTC21A		LDLRAD3		CCDC50
TTC38		LENG1		MTX2
TUBG2		LEXM		FXYD5
UAP1L1		LGALS12		MRPL52
UBAP2		LHX3		HMGA1
UBASH3A		LIAS		LCMT1
UBQLNL		LIF		EXOSC9
UBTF		LIG3		AP1S1
UBXN11		LIG4		RWDD1
ULK3		LILRA4		PSMA3
USE1		LILRB5		APEX1
USF1		LIMS2		BAX
USF2		LIN52		PPHLN1
USH1G		LIPF		SDHC
VAPB		LMNA		LAIR2
VILL		LNP1		NGDN
VPS13D		LOXL4		PQBP1
VPS18		LRP12		MAL
VPS26B		LRP3		AES
VSTM1		LRP6		COPS8
WDR24		LRRC1		RPS14
WDR34		LRRC15		UBL5
WNT1		LRRC46		TMEM134
WNT10A		LRRC75B		MRPL35
WNT10B		LRRN2		ANAPC11
WRAP53		LRTM1		PTGES2
XRCC3		LSAMP		CLTA
YBEY		LTBP2		NUDT2
YPEL1		LUC7L2		NAA20
YWHAE		LUZP2		HSD17B10
ZBTB16		LY6G6C		THYN1
ZBTB32		LYZL6		ADK
ZC3H12D		MAB21L1		PAOX
ZDHHC1		MAF1		ALYREF
ZFYVE28		MAGEA11		TRPT1
ZMAT5		MAGEA6		PRDX1
ZMYND19		MAGEL2		SEC61G
ZNF169		MAMLD1		UBA52
ZNF219		MAP1LC3C		SNRPD2
ZNF3		MAP2		RFC4
ZNF335		MAP2K7		BCL7C
ZNF34		MAPK15		MRPS12
ZNF385A		MARCO		SCAND1
ZNF574		MAST2		SCNM1
ZNF579		MAX		DSTN
ZNF589		MB		AKR1A1
ZNF646		MBNL3		WDR33
ZNF668		MCAT		DFFA
ZNF683		MCF2L2		ATRAID
ZNF76		MCHR1		BUB3
ZNF768		MCOLN1		U2AF1L4
ZNF775		MECOM		C6orf48
ZNHIT2		MED25		HNRNPUL1
		MEGF10		EXOSC1
		MEOX1		ZNRD1
		MERTK		RPS24
		MET		DPH5
		MEX3A		TCEAL8
		MFSD6L		LAT
		MGLL		EMC6
		MIEN1		MRPS11
		MINK1		RBM39
		MISP		RPL13
		MLLT3		CLEC10A
		MLST8		RPS29
		MLXIPL		KLHL29
		MMAB		TSTD1
		MMP23B		PET100
		MNX1		PSMG4
		MOB4		NUDT7
		MOCS1		NHP2
		MORC4		SIVA1
		MOS		ROMO1
		MOSPD3		TOMM6
		MPDU1		IFFO2
		MPI		LAMTOR2
		MPZ		PTPMT1
		MRGPRX2		COX7A2L
		MROH8		FMC1
		MSI2		SMIM11A
		MSL3		C4orf48
		MSX2		RNASEK
		MT1E		GGACT
		MTG2		TMEM179B
		MTRF1L		DCTPP1
		MUC1		RPS8
		MUC4		NDUFA2
		MUC6		RFX7
		MXD3		SMIM4
		MXI1		B4GAT1
		MYBL2		AQP12B
		MYCL		NOP16
		MYEF2		METTL21A
		MYL4		NUCKS1
		MYL5		RBM43
		MYL6B		GAR1
		MYO1B		TMEM35B
		MYO7B		ZSWIM7
		MYOG		SPCS3
		MZF1		RAN
		MZT2A
		NAALADL1
		NACA2
		NACC1
		NAPA
		NAPG
		NAV2
		NCAM1
		NCAN
		NCDN
		NECTIN1
		NEDD4L
		NETO1
		NF2
		NFATC2IP
		NFIX
		NKX1-2
		NKX2-8
		NKX6-3
		NLE1
		NME2
		NME9
		NMNAT3
		NOBOX
		NOS2
		NOXO1
		NPFF
		NPNT
		NPPA
		NPR1
		NPRL3
		NPY5R
		NR1D1
		NR1I2
		NR2E1
		NR2F2
		NR2F6
		NR3C1
		NRK
		NRSN2
		NRXN2
		NT5C3B
		NT5M
		NTF3
		NTRK2
		NUDT1
		NUDT18
		NUDT8
		NUGGC
		NXF3
		NYX
		OCRL
		ODF3B
		OGN
		OLAH
		OR10G7
		OR10J1
		OR10W1
		OR11H12
		OR2AG1
		OR2B2
		OR2L3
		OR2T11
		OR2T33
		OR2W3
		OR2W5
		OR4B1
		OR4D10
		OR51S1
		OR51T1
		OR52B6
		OR52E6
		OR52N2
		OR56B1
		OR5K4
		OR7C2
		OR7G2
		OR9A4
		ORAI2
		ORMDL3
		OSBP2
		OSCP1
		OTOR
		OTUB1
		OTUD7B
		OTX2
		OXER1
		P2RX2
		P3H2
		PABPC5
		PAIP1
		PANK3
		PARD6A
		PARP8
		PAX6
		PAX7
		PAX9
		PBX1
		PCBP4
		PCDH15
		PCGF3
		PCSK1N
		PCYT1A
		PDCD11
		PDE5A
		PDE6C
		PDE6G
		PDE8B
		PDK1
		PDZK1IP1
		PEBP4
		PEX11G
		PF4V1
		PFDN2
		PGGHG
		PGLYRP4
		PHF8
		PHKG1
		PHLDB1
		PHOSPHO1
		PI15
		PIDD1
		PIEZO2
		PIFO
		PIP5K1A
		PIP5K1B
		PITHD1
		PKDREJ
		PKP2
		PLA2G2D
		PLA2G6
		PLCB4
		PLD4
		PLEK2
		PLEKHA7
		PLEKHG7
		PLK1
		PLPP1
		PLPP3
		PLSCR4
		PLTP
		PLVAP
		PLXDC1
		PLXNA4
		PLXND1
		PM20D1
		PMEPA1
		PMM2
		PNKD
		PODN
		POLL
		PORCN
		POTEC
		POU6F1
		PPDPF
		PPFIA3
		PPFIBP1
		PPIL2
		PPP1R1B
		PPP1R1C
		PPP1R37
		PPP2R5B
		PPP5C
		PRADC1
		PRAME
		PRDM9
		PRELP
		PRICKLE2
		PRKACA
		PRKACB
		PRKG1
		PROCR
		PROS1
		PRPF39
		PRR15L
		PRRT2
		PRRX1
		PRSS21
		PRSS55
		PRTN3
		PSENEN
		PSG4
		PSMG3
		PSORS1C1
		PTCHD4
		PTGS1
		PTH1R
		PTMS
		PTN
		PTPN20
		PTPN5
		PTPRR
		PTPRS
		PTX4
		PURG
		PWP2
		PXDN
		PXMP4
		PYCR1
		RAB13
		RAB1B
		RAB20
		RAB3A
		RAB3B
		RAB3IL1
		RAET1E
		RAMP2
		RAMP3
		RAP1GAP
		RASAL1
		RASD1
		RBFOX1
		RBM41
		RBM8A
		RCC1L
		RD3
		REN
		RFK
		RFPL1
		RFT1
		RFX4
		RFX6
		RGL3
		RGMA
		RGR
		RGS21
		RGS6
		RHCE
		RHCG
		RHD
		RHEBL1
		RHPN1
		RIIAD1
		RILP
		RIMS4
		RIN1
		RIOK3
		RIPK4
		RIPPLY3
		RNASE10
		RNASE3
		RNASEH2C
		RNF10
		RNF11
		RNF111
		RNF112
		RNF122
		RNF123
		RNF128
		RNF169
		RNF186
		RNF187
		ROGDI
		ROPN1B
		RORC
		RPH3A
		RSPO2
		RTF1
		RTKN
		RTN4RL1
		RXRG
		S100A5
		SAMD11
		SAMD15
		SASS6
		SCARF1
		SCGB3A1
		SCGB3A2
		SCGN
		SCN7A
		SCRN2
		SCRT1
		SCT
		SCTR
		SDC1
		SDC2
		SDHAF4
		SDR16C5
		SEC14L4
		SECTM1
		SELENBP1
		SEMA6B
		SEMA6D
		SERINC2
		SERPINF2
		SERTM1
		SESN3
		SEZ6L2
		SFMBT2
		SGCA
		SGCB
		SH3BGR
		SH3PXD2B
		SH3RF3
		SHARPIN
		SHC2
		SHE
		SHISA4
		SHOX2
		SHROOM2
		SI
		SIAH2
		SIGLEC9
		SIPA1L3
		SKI
		SLA2
		SLC12A8
		SLC14A1
		SLC16A13
		SLC16A2
		SLC1A3
		SLC1A5
		SLC22A1
		SLC22A23
		SLC23A1
		SLC25A10
		SLC25A23
		SLC25A24
		SLC25A29
		SLC25A31
		SLC26A10
		SLC26A2
		SLC26A6
		SLC27A5
		SLC28A1
		SLC2A11
		SLC2A7
		SLC2A8
		SLC30A3
		SLC35G6
		SLC38A5
		SLC39A13
		SLC39A7
		SLC45A1
		SLC45A2
		SLC46A1
		SLC48A1
		SLC4A5
		SLC5A10
		SLC5A3
		SLC6A7
		SLC6A8
		SLC6A9
		SLC7A5
		SLC7A8
		SLC9A2
		SLCO1B1
		SLITRK1
		SLITRK2
		SMCP
		SMG6
		SMIM10L2A
		SMIM24
		SMOX
		SMPD2
		SMPD4
		SMTN
		SMURF2
		SNAI3
		SNCA
		SOAT2
		SOCS7
		SORBS1
		SOX30
		SOX7
		SPA17
		SPANXB1
		SPATA2L
		SPATA5
		SPDYC
		SPERT
		SPNS2
		SPO11
		SPRED3
		SPRN
		SPRR1A
		SPRY4
		SPRYD4
		SPSB2
		SPTB
		SPTBN2
		SREBF2
		SRFBP1
		SRRD
		SRRM5
		SSBP3
		SSX1
		SSX3
		ST6GALNAC4
		STAB1
		STAC
		STAC3
		STAG3
		STK32B
		STMND1
		STPG3
		STRC
		SUN5
		SURF2
		SUSD5
		SV2B
		SWT1
		SYDE2
		SYNDIG1L
		SYP
		SYT15
		SYT2
		SYT3
		SYTL5
		TAAR8
		TADA2A
		TAS2R10
		TAS2R43
		TBC1D10B
		TBC1D16
		TBC1D22B
		TBC1D25
		TBCEL
		TBL1Y
		TBX18
		TBX21
		TBX22
		TCAF2
		TCF19
		TCF24
		TCHH
		TCL1B
		TDRD6
		TEC
		TEKT1
		TEKT2
		TES
		TGFB1I1
		TGM2
		TGM6
		THEG
		THRA
		TIGD6
		TIMM17B
		TINAG
		TM7SF2
		TMC3
		TMCC2
		TMEM114
		TMEM120A
		TMEM145
		TMEM150B
		TMEM158
		TMEM161B
		TMEM177
		TMEM198
		TMEM202
		TMEM207
		TMEM217
		TMEM223
		TMEM233
		TMEM38A
		TMEM47
		TMEM59L
		TMEM63B
		TMEM86B
		TMEM9
		TMOD1
		TMOD3
		TMPRSS11D
		TMPRSS15
		TMPRSS3
		TMPRSS4
		TMPRSS9
		TMSB4Y
		TNFRSF10C
		TNFRSF4
		TNFSF11
		TNFSF15
		TNFSF9
		TNKS2
		TNNI2
		TNNT1
		TNRC6C
		TNS1
		TOR2A
		TPGS1
		TPGS2
		TPM1
		TPSB2
		TRDN
		TRIM10
		TRIM17
		TRIM31
		TRIM36
		TRIM43
		TRIM49B
		TRIM58
		TRIM67
		TRIML1
		TRMT44
		TRMT61A
		TRPC4
		TRPC5
		TRPM4
		TRPV1
		TRPV4
		TSPAN1
		TSPAN10
		TSPAN5
		TSPYL6
		TSTA3
		TTC25
		TTC30A
		TTC7B
		TTYH1
		TUBB2A
		TUBB4A
		TXN2
		TXNL4B
		TYW1
		UACA
		UBALD1
		UBE2O
		UBOX5
		UBTD2
		UBXN10
		UBXN6
		UBXN7
		UGGT2
		UMOD
		UNC13B
		UNC5C
		UNCX
		UPK3A
		USP2
		UTS2
		UTY
		UXS1
		VMO1
		VSIG10
		VSIG2
		VSIG4
		VSTM2B
		VSTM4
		VSX2
		VWA1
		VWA3A
		VWCE
		WASF1
		WDR27
		WDR35
		WDR4
		WDR45
		WDR86
		WDR89
		WDTC1
		WNT5B
		WT1
		WWP2
		XAGE2
		XKR6
		XPNPEP2
		XPO7
		YIPF2
		ZBTB38
		ZBTB6
		ZBTB7A
		ZC3HAV1L
		ZCCHC10
		ZDBF2
		ZDHHC24
		ZER1
		ZFP64
		ZFYVE16
		ZNF157
		ZNF213
		ZNF251
		ZNF358
		ZNF366
		ZNF385D
		ZNF432
		ZNF474
		ZNF557
		ZNF580
		ZNF592
		ZNF630
		ZNF641
		ZNF653
		ZNF676
		ZNF713
		ZNF716
		ZNF718
		ZNF784
		ZNF8
		ZNF80
		ZNF883
		ZNRF4
		ZRANB1

## Sheet: supplementary table 6
Group	CTRL	CTRL	CTRL	CTRL	CTRL	CTRL	CTRL	CTRL	CTRL	CTRL	CTRL	CTRL	CTRL	CTRL	CTRL	CTRL	CTRL	CTRL	CTRL	CTRL	CTRL	CTRL	CTRL	CTRL	CTRL	CTRL	CTRL	CTRL	CTRL	CTRL	CTRL	CTRL	CTRL	CTRL	CTRL	CTRL	CTRL	CTRL	CTRL	CTRL	CTRL	CTRL	CTRL	CTRL	CTRL	CTRL	CTRL	PBC	PBC
ID_REF	GSM3378154	GSM3378156	GSM3378158	GSM3378160	GSM3378162	GSM3378164	GSM3378169	GSM3378171	GSM3378173	GSM3378175	GSM3378177	GSM3378179	GSM3378263	GSM3378264	GSM3378265	GSM3378266	GSM3378267	GSM3378270	GSM3378271	GSM3378272	GSM3378273	GSM3378274	GSM3378275	GSM3378354	GSM3378355	GSM3378356	GSM3378357	GSM3378358	GSM3378359	GSM3378362	GSM3378363	GSM3378364	GSM3378365	GSM3378366	GSM3378367	GSM3378445	GSM3378446	GSM3378447	GSM3378448	GSM3378449	GSM3378450	GSM3378453	GSM3378454	GSM3378455	GSM3378456	GSM3378457	GSM3378458	GSM3378086	GSM3378093
CD160	356.665	228.093	184.85	392.025	768.744	295.054	643.024	516.581	293.77	199.361	524.89	949.101	366.685	510.875	405.461	192.89	455.223	771.196	801.751	329.304	603.49	808.785	461.449	503.058	507.671	216.284	437.682	836.105	339.896	791.876	406.478	725.96	750.846	393.384	160.544	464.381	391.355	460.062	467.942	391.535	92.598	306.689	316.411	335.83	361.301	435.049	491.139	146.485	479.351
EID2	238.946	123.747	219.353	252.851	217.088	279.656	278.556	252.038	244.562	192.278	251.654	265.725	208.487	249.533	234.446	191.447	197.011	242.279	235.211	203.659	244.375	259.662	241.923	262.067	196.875	185.633	236.484	230.806	296.76	251.26	291.138	141.367	250.178	229.693	196.369	234.897	220.026	240.176	193.414	174.142	202.178	216.322	174.663	174.824	211.906	192.723	227.668	137.005	197.618
IL32	317.155	114.864	379.916	461.806	675.761	412.141	606.053	535.777	517.029	197.745	555.408	398.641	535.287	545.029	426.228	320.214	334.918	399.805	506.942	494.497	710.171	511.917	760.788	510.724	419.701	318.363	440.144	558.732	550.308	499.934	458.239	284.173	461.311	452.592	344.129	328.571	355.947	626.427	298.865	385.176	224.905	341.809	326.929	236.032	353.247	445.925	484.026	195.551	346.885
PTGDS	144.253	94.5871	142.8	205.62	696.925	229.649	448.512	255.21	133.7	194.566	333.015	340.886	217.207	293.027	474.048	178.477	580.183	382.175	536.868	429.104	273.459	1879.16	296.886	177.682	229.787	135.874	319.885	538.023	610.765	212.433	245.874	582.211	366.595	286.707	221.606	291.503	272.562	329.013	338.685	113.877	71.1917	203.878	331.055	120.633	256.242	131.833	122.481	215.123	361.213
TSPAN3	309.774	200.991	245.031	265.404	178.646	264.953	245.549	247.748	230.681	187.387	230.464	210.738	222.506	400.209	237.497	258.388	255.158	297.747	275.038	215.358	327.001	209.265	266.2	307.072	203.369	205.363	291.807	229.913	356.665	238.989	511.752	193.762	291.929	265.1	229.649	280.21	389.747	319.678	255.261	256.242	296.76	295.672	271.264	238.325	223.037	182.599	240.224	139.286	157.914
BANF1	956.578	490.724	1271.53	1539.07	1219.78	1220.54	1442.54	1362.98	1168.4	933.059	1425.89	1362.98	876.264	973.333	890.629	682.534	796.061	967.421	1033.47	1233.02	1300.52	1615.41	1342.23	1131.5	1040.22	1150.87	1270.02	1325.2	1529.59	1721.71	1627.87	888.749	986.638	1172.22	1254.58	1148.35	1254.58	1321.97	980.963	929.231	977.091	1095.54	963.775	966.965	1107.85	1008.35	1180.39	556.411	991.765
CHST2	109.976	112.885	101.662	105.697	120.161	96.8956	100.411	102.427	66.7288	115.797	104.469	80.9569	143.239	121.861	144.867	139.415	124.304	150.136	131.352	128.22	103.367	187.387	93.5501	101.609	110.089	107.747	112.988	113.784	105.633	102.785	113.795	196.538	136.163	147.709	106.633	147.749	110.727	113.618	108.888	110.958	96.3696	122.619	116.397	111.148	168.541	99.1844	139.45	181.611	125.413
CLC	1404.96	1969.88	1039.22	1232.33	2144.45	883.399	1039.72	1425.02	1519.61	657.987	1165.84	114.383	1019.09	2540.69	905.584	1969.88	1477.66	1409.44	1782.48	2640.19	1059.18	531.967	843.055	2278.49	1662	1877.76	1594.03	2190.19	833.688	1095.54	915.398	1269.29	1584.85	2728.57	611.149	1261.19	681.346	2364.86	2225.9	3843.12	146.78	915.398	1341.37	333.888	1851.19	1857.07	2734.49	2685.02	2283.15
CTSW	579.44	172.366	338.611	461.563	1192.8	476.147	1083.25	588.094	622.749	424.395	347.683	1318.76	426.539	842.007	698.956	507.078	827.481	715.568	965.627	857.466	805.264	1016.67	973.333	636.065	608.198	599.371	542.707	662.245	545.029	766.378	798.226	787.123	964.733	605.841	432.027	389.844	604.302	761.38	596.327	483.221	271.604	555.58	586.768	312.532	472.571	446.496	702.247	222.378	606.456
CXCL10	159.246	155.601	102.724	208.821	227.16	93.607	165.144	102.451	120.004	109.032	99.4854	351.318	114.993	167.089	126.621	143.923	135.391	120.356	112.202	130.446	94.5563	1151.48	116.397	164.93	128.267	135.137	451.615	156.319	139.047	128.067	92.0648	168.513	134.396	239.774	113.856	160.813	290.279	97.2727	138.435	193.695	110.194	196.841	125.847	125.732	127.724	164.411	262.915	217.17	92.339
DUSP3	1328.37	717.753	1216.5	1125.44	1223.3	1006.42	977.566	1065.02	1421.42	1786.63	1092.17	933.472	957.008	785.315	1216.5	850.308	1145.93	757.237	714.748	997.086	878.969	1424.14	780.707	1331.68	1308.2	1482.62	1192.19	1053.85	1253.88	901.643	886.803	944.276	953.9	1028.28	893.726	1306.69	1260.4	941.673	1187.58	1666.71	1305.23	1396.96	905.217	2119.59	1261.19	1838.31	1091.64	1885.21	1054.94
EIF2AK2	951.36	905.584	783.446	1028.28	1674.99	946.879	754.286	865.475	619.8	1239.52	638.441	1348.79	824.47	1004.48	754.872	613.571	919.877	954.793	793.151	786.511	730.236	2993.77	685.457	1093.32	913.03	697.451	1777.07	918.212	633.96	723.755	716.132	655.78	653.275	1428.66	847.802	949.101	2548.7	700.463	480.831	1077.72	620.002	1409.44	961.153	718.812	615.597	1090.59	615.798	2814.64	1080.43
GAPT	1826.95	1273.11	1091.64	1156.44	843.409	799.171	882.309	1162.74	1161.5	1039.72	1120.12	715.568	866.614	889.482	767.279	858.871	1026.76	1155.8	855.257	601.478	954.793	611.945	762.856	1304.37	1333.26	750.846	1229.46	910.911	1234.48	914.584	1094.43	853.168	1892.27	1269.29	955.225	1460.3	1262.76	1340.53	1149.66	809.769	1238.12	1496.65	1086.58	887.962	1388.96	1005.46	791.876	1452.8	1674.99
HNRNPA0	580.183	360.23	670.847	787.442	845.618	891.796	906.822	933.886	724.313	529.717	869.159	795.773	569.85	512.639	540.407	376.377	511.457	729.699	643.471	724.594	646.072	601.071	724.313	741.063	542.221	485.387	591.721	653.511	891.796	880.418	923.601	464.007	889.112	725.14	809.115	623.554	627.465	734.902	590.548	516.146	592.102	822.815	747.164	618.377	656.882	652.185	759.316	382.603	635.423
IFNAR1	1113.79	569.67	774.252	727.289	587.534	644.561	708.863	825.466	777.953	1715.55	747.761	466.266	664.1	594.234	755.7	570.569	733.223	640.829	571.983	544.858	658.655	664.1	574.827	681.082	771.196	695.436	1006.88	598.602	651.265	623.963	659.746	615.399	686.453	581.834	773.363	1109.56	670.847	499.797	662.477	1126.66	971.069	765.561	806.224	843.055	809.115	973.333	639.094	1521.56	1000.01
IL12RB1	71.9627	65.9098	73.5055	79.8292	78.6418	78.2182	85.0295	83.6893	73.7712	69.3195	70.6387	75.5072	97.5325	70.5969	79.5941	75.49	73.6464	75.0746	73.6121	72.1346	79.0431	82.4955	73.3173	72.5145	67.9532	74.8425	72.66	84.6462	79.1747	64.8217	77.1784	63.4006	75.6307	73.6931	80.0915	80.3206	72.2342	73.1659	69.9363	78.1176	71.1283	66.249	69.6117	67.8373	68.5333	75.0176	67.9508	64.4341	73.6896
IL18RAP	1861.46	1703.91	2993.77	854.223	858.871	2129.08	1088.87	576.949	2734.49	3390.87	1326.81	566.002	1742.31	1604.02	2917.84	991.765	2028.1	1809.98	2095.53	1408.53	1892.27	1526.68	1420.41	2337.63	4379.19	2296.29	1579.22	1151.48	1440.66	1343.97	1066.13	1764.77	1374.11	1466.92	1651.1	3347.81	1136.4	1253.13	2214.02	2768.1	1823.89	1186.92	2369.28	1666.71	2976.33	2713.53	2538.08	6560.55	2858.47
IL4R	743.248	546.827	828.155	834.365	626.639	804.624	541.407	746.602	790.611	1478.62	725.96	573.755	562.724	357.723	703.727	399.132	691.483	580.183	587.727	459.558	718.812	589.782	537.359	528.611	511.321	608.592	546.998	611.56	739.053	533.218	710.171	289.674	747.479	571.294	545.188	1028.28	792.863	469.718	427.864	830.22	877.474	692.951	660.182	742.436	612.36	1023.65	480.016	1264.2	695.436
MAP3K1	2280.71	1411.33	1919.56	2261.8	2394.95	2569.74	2194.24	2965.99	1931.97	2364.86	2467.88	2088.12	1953.6	1851.19	2604.62	1756.86	2263.84	2399.76	2381.03	2371.86	2353.67	2527.58	2075.34	2328.53	2081.05	1744.9	2339.88	2499.84	2707.97	2313.21	2820.9	1614.15	3208.73	2596.6	2583.16	2298.32	2572.54	2811.69	2166.99	1961.73	2378.75	3104.76	2901.19	2308.85	2520.08	2362.59	2319.83	2874.8	2620.61
MAPK9	112.966	72.2893	108.826	119.749	125.457	117.876	125.501	121.995	95.238	107.372	96.9956	125.352	146.405	138.994	151.491	105.892	146.721	136.541	177.485	136.459	139.949	160.813	135.84	111.328	118.644	103.931	111.041	98.9694	107.483	98.9199	107.353	79.4063	109.003	101.594	94.1437	158.254	127.214	139.011	125.025	121.432	127.002	115.336	102.378	107.941	125.818	114.686	120.936	127.376	104.301
MMP9	4399.96	2416.56	4260.73	762.856	2026.37	2777.51	694.69	1119.6	3407.92	8042.04	1039.72	1317.9	1005.9	1682.31	2620.61	1229.46	2965.99	1610.95	1296.67	486.998	724.026	495.738	430.317	2497.39	5506.63	3120.29	1580.33	1090.04	1026.24	685.223	572.157	1343.97	980.963	942.066	1475.72	8875.62	468.698	575.178	1144.71	6113.2	3124.04	1041.87	1223.95	6736.9	1196.85	4146.4	1295.86	10714.8	3403.67
OGG1	226.239	183.153	162.613	219.428	156.34	173.14	236.393	181.666	198.884	172.423	190.898	216.642	177.656	193.572	191.25	175.174	172.743	201.802	213.498	200.611	190.995	165.685	213.656	205.62	231.491	225.434	185.184	220.308	238.989	232.121	266.715	162.882	246.38	241.427	201.9	200.611	187.572	196.98	206.557	208.596	195.551	181.697	176.54	182.8	206.913	190.135	219.072	147.198	164.268
PRKCZ	87.409	93.0537	87.6443	83.6478	74.5436	75.367	84.1032	90.9728	92.2411	86.2352	79.4917	79.8626	77.1882	78.9868	76.5093	101.277	85.984	72.369	81.0533	77.8025	74.0334	75.5522	82.2214	82.1387	77.6786	76.5856	81.3199	73.2506	78.3107	87.2736	84.3488	102.434	78.6839	84.5066	75.5298	78.5427	72.7597	77.6218	88.7373	79.2784	91.5998	76.1464	83.3183	80.3696	92.8245	84.465	83.6123	77.2908	81.5791
PTPN2	290.279	205.949	241.705	263.955	254.659	301.563	284.767	303.273	288.079	313.68	275.038	260.928	185.721	188.313	202.489	153.495	189.94	250.422	192.088	219.353	212.929	260.928	256.984	311.121	305.132	266.715	275.614	284.05	346.012	275.038	311.329	192.055	300.131	267.251	274.826	295.978	251.409	283.111	230.377	241.655	294.678	273.981	220.026	241.075	264.115	316.285	284.337	207.317	255.654
PUM1	1095.54	612.572	917.01	1094.96	953.453	1250.12	1136.4	1155.8	995.61	896.894	1025.74	1050.12	926.465	1106.1	956.578	701.226	996.067	1151.48	1105.55	1005.9	1015.69	1312.22	1060.69	1078.83	892.583	718.56	1018.66	1021.62	1125.44	1159.61	1220.54	656.444	1061.79	884.196	972.42	908.797	829.869	1137.62	887.176	756.02	1004.48	1188.27	993.163	978.088	971.958	895.651	975.249	696.417	819.509
RTN4	888.357	354.549	581.096	571.105	703.009	620.419	626.218	552.532	513.949	942.511	545.029	577.962	746.602	641.478	1077.12	705.278	897.689	808.447	824.154	703.727	707.067	769.05	635.005	803.008	817.268	761.97	783.771	691.729	732.141	622.967	652.839	566.356	658.87	673.881	577.12	1059.68	788.105	809.115	801.113	760.501	1042.38	752.88	721.374	852.449	807.797	953.453	748.597	926.465	668.008
SPP1	112.224	85.1205	77.0256	73.7003	78.9085	74.7335	75.5211	75.9935	75.6421	79.8667	82.3343	67.8248	68.2864	83.7959	67.528	98.8021	79.7644	80.0126	64.8684	70.755	55.089	64.649	74.6286	97.9689	128.403	80.1175	76.0399	70.2805	73.8013	65.2103	76.197	84.088	81.0798	79.7623	75.3778	84.2824	64.0979	75.9558	115.644	69.1929	88.3392	74.0875	98.4405	68.8149	69.3706	68.2896	87.6722	68.6479	95.3524
TLR5	555.236	487.835	504.472	433.563	462.896	372.313	316.074	277.038	701.476	1311.33	420.536	306.81	397.406	216.604	465.254	311.262	500.949	235.08	206.595	310.636	268.386	413.399	178.756	415.261	423.21	578.144	435.833	323.807	351.557	263.901	306.036	310.636	306.934	394.924	326.558	872.215	351.159	267.251	300.987	910.911	1078.26	358.808	366.165	963.775	485.387	979.056	250.129	1504.65	321.351
TNFSF10	3197.05	1867.42	2399.76	2515	2615.05	1631.3	2019.82	1766.07	1507.66	3233.42	1653.47	2138.45	1689.85	1452.8	2188.14	1211.04	1819.66	1819.66	1596.37	1457.46	1380.25	5255.2	1196.85	2223.98	2463.28	1896.64	3848.45	1697.59	1851.19	1717.98	1719.13	1574.82	1876.26	2068.22	1466.92	3217.15	3323.25	1133.93	1684.67	2645.74	2022.95	2192.21	1993.12	1698.86	2049.13	2543.22	2001.43	3520.59	3017.7
VPS35	861.099	486.195	742.167	747.479	584.551	928.007	759.009	948.23	651.946	836.105	793.151	737.087	780.396	832.306	844.115	618.776	693.955	821.18	859.258	749.717	904.434	889.861	818.231	911.773	832.306	753.996	897.267	845.988	1040.22	1008.35	854.58	666.358	765.241	913.803	966.965	836.472	720.602	886.803	698.442	707.067	834.685	956.128	726.745	640.628	763.713	837.847	780.707	761.38	714.508
WDFY1	744.931	702.247	706.552	907.214	918.611	725.96	812.694	752.88	579.44	779.201	782.859	822.815	649.49	777.639	672.245	559.248	683.045	667.543	578.51	858.166	855.635	1494.58	727.001	953.049	718.812	792.227	1123.11	802.063	773.924	827.804	827.172	597.265	831.284	849.967	868.073	713.461	948.23	901.643	782.238	1102.26	659.746	1050.12	737.383	766.678	767.279	777.639	791.548	871.832	706.81
YTHDF2	504.329	310.768	467.556	519.482	649.49	509.541	558.732	597.837	473.359	390.12	533.693	536.545	444.997	422.993	485.805	346.647	438.444	523.503	470.09	475.322	450.775	535.287	485.659	498.382	402.389	369.429	421.394	545.826	542.544	504.606	480.967	333.516	512.639	442.342	467.942	495.452	459.558	582.388	432.897	392.228	475.191	594.802	459.682	468.197	546.497	467.824	514.082	382.796	462.896
YTHDF3	446.842	382.349	391.728	369.08	323.731	354.549	372.836	335.976	350.676	486.87	333.666	323.154	321.979	262.915	272.291	225.312	302.683	336.96	267.731	352.683	247.652	304.066	275.556	414.329	354.13	306.934	327.135	287.958	337.405	294.801	369.768	290.884	424.285	305.064	379.034	419.701	309.964	303.657	286.071	288.71	413.914	401.887	321.708	352.363	370.97	370.552	401.302	437.789	430.775
[truncated: 88 more columns]

## Sheet: supplementary table 7
Group	CTRL	CTRL	CTRL	CTRL	CTRL	CTRL	CTRL	CTRL	CTRL	CTRL	CTRL	CTRL	CTRL	CTRL	CTRL	CTRL	CTRL	CTRL	CTRL	CTRL	CTRL	CTRL	CTRL	CTRL	CTRL	CTRL	CTRL	CTRL	CTRL	CTRL	UC	UC	UC	UC	UC	UC	UC	UC	UC	UC	UC	UC	UC	UC	UC	UC	UC	UC	UC
Gene.symbol	GSM5209483	GSM5209484	GSM5209485	GSM5209486	GSM5209487	GSM5209488	GSM5209489	GSM5209490	GSM5209491	GSM5209492	GSM5209493	GSM5209494	GSM5209495	GSM5209496	GSM5209497	GSM5209498	GSM5209499	GSM5209500	GSM5209600	GSM5209601	GSM5209602	GSM5209603	GSM5209604	GSM5209605	GSM5209606	GSM5209607	GSM5209608	GSM5209609	GSM5209610	GSM5209611	GSM5209430	GSM5209432	GSM5209436	GSM5209441	GSM5209444	GSM5209446	GSM5209449	GSM5209454	GSM5209456	GSM5209457	GSM5209458	GSM5209460	GSM5209463	GSM5209472	GSM5209474	GSM5209478	GSM5209479	GSM5209480	GSM5209481
CD160	8.36939	7.72893	7.65122	8.78765	7.71786	8.01305	8.52754	8.20258	7.79132	6.30433	7.64522	7.8423	8.20714	7.22071	9.12324	7.46555	8.83179	8.84951	8.52277	9.07507	9.29783	8.17307	7.51075	7.51239	8.85662	7.51075	7.12627	7.88415	8.87634	9.32375	7.18548	6.92224	6.41966	8.25895	8.65313	8.33311	7.85272	7.98971	6.42047	7.41738	6.82519	8.41447	6.48602	10.2605	7.97256	7.63745	5.31412	8.27113	8.31501
EID2	7.25953	7.17964	7.02392	7.53638	7.39807	6.9371	7.36662	7.34985	7.3775	7.02201	7.34552	7.39535	7.40158	6.8642	6.90842	7.21138	7.37551	7.45654	7.23709	7.27119	7.31241	7.28607	7.44734	7.01194	7.35307	7.18029	7.2914	7.55797	7.5241	7.47492	7.47919	6.93522	7.28674	7.26513	7.52213	6.95634	6.18175	6.60875	6.85316	7.2959	6.96496	7.0988	6.8767	7.04996	7.35115	6.99042	6.38603	6.54074	6.82348
IL32	11.139	10.5759	10.1943	10.5512	10.2558	10.2142	11.1738	10.5759	10.96	10.1357	10.4681	10.5494	11.4594	10.8882	9.9438	10.9159	11.1513	11.3497	10.9183	10.8121	10.9865	10.5388	10.6652	10.7994	11.121	10.3778	10.7869	10.5896	10.6743	10.4188	9.54861	10.4831	10.4326	10.7921	10.8058	10.4054	9.93272	10.4907	9.68147	10.0466	8.78966	10.2882	9.67312	11.6459	10.2696	10.3292	9.87584	10.7994	10.7508
PTGDS	9.12087	7.57002	8.49109	10.1611	8.23196	8.06464	8.51462	8.97036	8.34963	7.44083	7.29417	8.25334	7.48763	7.94354	8.19281	7.57101	8.8491	7.8993	9.79894	8.43398	7.60368	9.53774	8.01413	9.44119	8.48294	6.52087	8.76327	8.55178	8.18935	8.05819	7.05031	7.30367	7.3449	7.6108	8.26957	7.16035	8.87315	6.68161	7.19083	7.89639	6.40373	8.22335	7.25721	9.47196	7.37047	7.72494	7.9803	8.46639	8.7024
TSPAN3	8.09971	8.24867	7.87471	8.13507	8.04847	7.64661	8.41954	8.07238	8.398	7.94767	8.1016	8.30088	8.56639	8.03901	7.88011	8.37673	7.83362	8.36297	7.88664	8.11418	8.458	8.50398	8.15486	8.24451	8.80406	8.03357	8.62398	8.35418	8.0421	8.3222	7.67956	8.21174	9.1354	8.55545	9.15427	8.22216	7.45131	7.47886	8.11637	8.55545	7.63207	8.05445	7.8079	7.51239	8.47926	7.89056	7.2931	8.42278	7.60605
BANF1	10.5626	10.6461	10.0638	10.4653	10.3619	10.176	10.5529	10.4552	10.3711	10.1066	10.0198	9.96068	10.5715	10.2165	9.89232	10.6839	10.7713	10.7683	10.5798	10.431	10.2719	10.1889	10.6869	10.4146	10.7233	10.068	10.4569	10.4138	10.4038	9.89498	9.48831	10.0528	10.3276	10.4038	10.6917	10.44	10.2983	9.72368	9.68369	9.88056	9.87795	10.0757	9.99009	10.4611	10.1958	10.4673	10.2042	10.4444	10.2696
CHST2	6.26906	5.54274	6.21055	5.80214	5.97538	6.33814	5.91645	6.09561	6.25086	5.47234	5.97071	5.73094	5.72231	5.32866	5.98629	5.71107	5.70283	5.24568	5.10699	5.91273	5.79258	5.74088	5.87907	6.2775	5.34842	5.92222	5.77063	5.7052	5.73515	5.6759	6.37712	5.49206	6.10682	5.96942	5.66898	5.85709	5.94516	5.75898	6.08747	5.97517	6.58828	6.30113	6.53638	5.82481	5.90076	5.91145	6.98817	6.18816	6.29157
CLC	11.4579	11.8862	9.73787	10.7024	9.57802	10.0548	12.0225	9.60855	9.54627	8.7356	11.1278	10.0274	12.5621	10.7072	9.15333	9.97995	10.068	11.0209	10.8625	9.96667	9.90811	10.0067	10.7663	9.50227	10.6926	10.0274	9.35811	10.2766	10.8636	11.782	11.9562	11.829	10.3324	9.66167	12.2869	11.2015	12.8148	11.8581	8.81885	8.36058	11.6443	9.8238	10.6139	10.7054	9.7717	11.8489	10.6452	13.8235	11.7766
CTSW	10.6888	9.97613	8.99247	10.5182	9.33806	9.30702	10.7692	9.58947	10.3845	9.6387	9.94714	9.50553	9.94039	8.14318	10.0949	9.69655	10.7184	10.2366	10.3071	10.7111	10.1417	9.61538	10.0666	10.1625	10.1103	9.21267	9.44973	9.75554	10.2819	9.9969	8.61512	9.56112	9.22945	10.0212	9.34284	9.77904	9.07507	7.94061	9.03002	8.00777	8.66047	10.2012	9.08688	11.1314	9.33588	9.58836	9.54627	10.7348	10.6612
CXCL10	5.74417	6.1545	5.97214	5.89298	5.48109	6.35696	6.48125	5.7765	5.7735	5.78844	5.52062	5.62481	5.92139	5.84644	5.80749	6.25628	5.65567	6.14341	5.57767	6.04983	5.31094	5.78149	5.84993	5.90018	5.6754	6.07596	5.61665	5.87212	6.2304	6.33968	8.03283	6.04362	5.89464	6.0276	6.3572	5.73696	7.00369	6.11331	5.82895	5.93213	5.9668	5.83497	5.60872	6.25114	6.05028	6.0226	5.67645	5.89937	6.11502
DUSP3	10.2157	10.2366	10.8882	10.3996	10.3854	10.5397	10.2165	10.262	9.80698	10.4345	10.2287	9.82074	10.1364	10.3379	10.809	10.2127	10.3854	10.147	10.3245	10.6183	10.2975	10.3405	10.6046	10.2959	10.2944	10.6898	10.402	10.2791	10.2034	10.2142	10.6525	10.6516	10.826	10.2558	10.1813	10.6267	11.1108	10.7081	10.3837	10.068	10.9865	10.5283	11.436	10.1597	10.4663	10.5327	11.0017	10.1484	10.3662
EIF2AK2	10.156	11.0768	11.5736	10.5807	10.8154	10.7974	10.1282	10.07	10.4326	10.1484	10.6652	10.6334	10.1913	11.0489	11.6885	11.1627	10.2311	11.0329	10.153	10.6829	10.5477	11.0625	10.4586	10.0589	10.5973	11.1251	9.77841	10.6094	10.5362	11.4781	10.8783	11.0879	10.4249	11.8017	9.7947	10.9437	11.4094	10.353	10.8698	10.8027	10.5451	11.0673	11.1575	10.9306	10.6583	10.6103	11.5831	11.078	11.2301
GAPT	10.3886	10.6157	9.76661	10.2999	9.8263	9.98674	10.8582	9.61829	9.30592	9.37271	10.5653	10.1768	10.8709	10.4519	10.3911	9.81006	9.48887	9.68081	10.1477	9.54803	9.61486	10.1253	10.2766	8.90158	10.0473	9.92589	9.39157	9.8282	10.0653	10.7282	10.14	10.3104	10.2343	9.46485	11.1988	10.1783	10.8436	10.8751	10.036	9.78837	10.0191	9.97344	10.3669	10.0266	10.7963	10.417	10.1537	11.0905	10.3636
HNRNPA0	8.9474	8.9383	8.66233	8.77351	8.88427	8.6347	8.95803	8.68936	9.00477	9.08277	9.144	8.83684	9.06571	8.78931	8.84768	9.06711	9.18517	8.98695	8.72948	8.90777	9.06194	9.2408	8.74443	8.97712	9.11752	8.76742	9.0634	8.95535	8.89982	9.3003	8.62239	8.28607	8.96582	9.22093	9.01929	8.53242	7.90352	8.82597	8.81065	9.15472	8.45316	8.796	8.13163	8.62021	8.99436	8.15926	7.75066	8.63389	8.54811
IFNAR1	8.95852	8.87366	9.69307	9.01487	9.23667	9.79894	8.98964	9.43847	8.82371	9.32433	9.20619	9.1946	8.77742	9.15382	9.90418	8.99676	8.63843	8.80234	9.22149	9.27692	9.4964	9.26695	9.21315	8.8544	8.78889	10.1204	9.12426	9.05088	9.20416	9.16737	9.7598	9.13594	9.40225	9.1552	8.37419	9.76729	9.70016	9.42064	9.90549	9.24383	9.98737	9.56285	10.1958	8.66468	9.37383	9.40915	9.48713	9.36898	9.19109
IL12RB1	7.26918	6.83353	7.05418	7.55995	7.3354	7.07775	7.51508	6.94376	7.46626	7.08572	7.20218	6.97883	7.02932	7.01713	6.87344	7.37047	7.70958	7.43641	7.45654	7.84299	7.34985	7.41007	7.1938	7.42614	7.03961	7.6597	7.29654	7.491	7.41007	6.79523	6.86599	6.70127	5.75292	7.67023	7.61297	6.87642	7.05092	6.12174	6.23867	5.89915	5.08777	6.97913	6.22506	8.00518	6.57858	6.97883	6.65919	6.82614	7.36338
IL18RAP	10.2843	9.80019	10.2149	11.9406	10.8882	9.4643	10.8027	10.0949	10.9159	10.9588	11.1564	11.0126	10.0728	9.41084	12.5591	9.46591	10.6583	11.1004	10.8539	11.1857	11.054	10.4046	10.9171	11.7651	10.4602	12.2913	10.031	11.0305	11.6705	11.3294	12.4814	10.7034	10.8185	11.4298	10.6267	11.1338	11.4022	11.2832	11.7836	10.9635	12.1267	11.9502	11.898	10.9448	11.3174	10.8625	11.2616	11.3225	10.7518
IL4R	9.54117	10.0638	10.6157	10.7994	10.147	11.0042	10.0067	10.4205	10.5121	10.513	9.95381	11.3742	10.4478	10.5014	11.633	10.1844	10.2065	10.6555	10.6622	9.94508	10.8804	10.8949	10.0801	10.1424	10.7204	11.6756	10.2719	10.3845	10.575	10.0259	11.2395	10.809	11.6771	11.6118	10.7931	10.2629	10.9073	10.5759	10.8646	10.0836	11.3282	11.1598	11.5439	9.63654	10.4003	10.621	11.0464	11.0342	9.75144
MAP3K1	11.2832	11.5089	11.1487	10.8751	10.7847	10.9853	11.6771	11.0695	11.2272	11.1613	11.5722	10.8365	11.0602	11.1627	11.2847	11.1896	10.9528	11.078	10.9715	10.8048	11.0007	11.0453	10.73	11.0257	11.2997	11.1702	11.1198	11.219	11.4507	11.6852	11.7356	11.093	11.558	10.9933	11.8862	11.5939	11.5117	12.0831	11.3712	11.5659	12.0383	11.3755	11.3795	11.2473	12.2488	11.3608	10.8718	11.5954	11.3768
MAPK9	8.22643	7.75435	7.50894	7.80356	7.57491	7.59982	7.84373	7.96623	7.92749	7.60402	7.89056	7.84268	7.83047	7.67306	7.64039	7.62784	8.00699	7.80933	7.54772	7.82108	8.02691	7.80174	7.80823	7.68701	7.75104	8.03632	7.82073	7.81495	7.84268	8.14742	7.93987	7.38047	7.67644	7.76132	7.85517	7.57035	6.9141	7.35211	7.64562	7.82191	7.70139	7.85306	7.18718	7.51039	7.55083	7.24569	6.82163	7.43544	7.25334
MMP9	10.1981	10.3427	12.5591	11.4549	11.2163	11.3667	9.86547	11.1184	11.003	11.5346	11.5014	11.2258	9.47348	11.8806	12.6002	10.9306	10.4427	10.259	11.725	11.8862	11.1564	11.3416	11.4238	11.1702	9.9614	10.991	10.7814	11.4579	10.9328	11.0305	12.6703	12.3725	12.6839	11.2369	7.59521	11.3066	11.8675	10.1386	12.6038	10.6714	13.016	12.0552	13.4868	9.43179	10.0339	10.6869	12.8221	11.7999	10.686
OGG1	6.73646	6.6581	6.38627	6.91955	6.6773	6.50702	6.59546	6.76047	6.55771	6.78146	6.43231	6.50509	6.81388	6.50833	6.59685	6.62896	6.96705	6.72576	6.60218	7.11373	6.72607	6.59354	6.86097	6.91928	6.6346	6.45667	6.76077	6.34629	6.58544	6.33379	6.37959	6.50563	6.35562	6.50063	6.61854	6.30092	6.33864	5.90259	5.2897	5.82044	6.27652	5.9876	6.23633	6.80978	6.21939	6.37661	6.85053	6.54577	6.75465
PRKCZ	9.54007	9.34483	9.56771	9.59975	9.43455	9.72922	9.13151	9.68425	9.40225	9.56228	9.19214	9.11025	9.59975	9.73602	9.70421	9.53101	9.57972	9.27644	9.88056	9.99619	9.77841	9.91074	9.48225	9.39631	9.43354	8.82181	9.7261	9.6387	9.64327	8.86023	8.07424	9.40275	8.98226	9.0159	8.86601	9.33077	9.73121	8.62064	9.45657	8.88594	8.30649	8.98551	9.17312	9.18967	8.85169	9.49182	9.90685	9.17947	9.1469
PTPN2	6.72463	6.84183	6.89749	7.0116	6.93376	6.61607	7.19317	6.89219	6.94053	6.93435	6.99137	7.12467	7.25501	6.95937	7.09085	7.10108	7.26818	7.23869	7.01339	6.89394	7.34305	7.19415	6.98817	6.89186	7.39066	7.61848	6.84654	7.13584	7.38487	7.64562	7.75573	6.79644	7.28742	7.35605	7.34651	6.99872	6.14652	6.68704	6.80827	7.1591	7.08442	6.97948	6.97708	6.54356	6.77741	5.94677	5.30933	6.28309	6.71511
PUM1	10.3662	10.33	10.5057	10.2835	10.6121	10.3163	10.1319	10.3686	10.4138	10.5732	10.3961	10.568	10.4503	10.3131	10.4527	10.5896	10.6803	10.4907	10.2975	10.5468	10.73	10.7571	10.7194	10.5807	10.6652	10.3497	10.474	10.4188	10.2165	10.1424	9.59459	10.4089	10.4383	10.5406	10.1253	10.0736	10.0873	9.34483	10.1654	10.2262	9.50443	10.3034	10.1927	10.0094	9.57117	10.0039	10.1567	9.48171	9.95931
RTN4	11.2589	11.065	11.3213	11.1896	11.2486	11.4094	10.8718	11.4607	11.3484	11.139	11.2818	11.1844	10.9933	11.3093	10.9328	11.2028	11.4238	11.2681	11.0708	11.1363	11.335	11.2735	11.1236	11.4094	11.1223	11.4549	11.1363	11.4139	11.2577	11.078	11.2577	10.619	10.8206	11.0602	10.9063	10.575	10.1828	10.5871	10.9393	11.2015	10.8475	10.8485	10.3364	10.0653	11.0427	9.91145	10.1676	10.3636	10.2605
SPP1	5.46432	4.74518	4.8707	4.76915	5.74155	5.74032	5.8311	6.69111	5.21007	5.99602	6.22937	5.70922	5.41858	4.91469	5.8156	5.06253	7.92749	5.04671	5.17134	8.30536	5.00382	4.61201	6.06343	4.59514	4.89805	6.77913	6.37015	6.14363	5.01447	5.78281	4.69731	4.76609	4.69238	4.75327	4.83783	4.60712	5.37867	4.99659	5.692	5.00345	4.57012	5.41753	4.6641	4.58777	5.00181	5.16145	5.45952	4.6588	5.24426
TLR5	8.46471	8.28843	9.25065	8.77221	8.6462	9.74695	8.52115	9.0198	8.54482	8.48127	8.41252	8.94052	8.11637	8.27037	9.66054	8.37259	8.2747	8.60011	8.82094	8.43646	8.70325	8.13915	8.31616	8.83343	8.05819	10.2028	7.96697	8.45765	8.63311	8.84095	10.0757	9.77595	9.47138	9.40915	7.68383	8.47972	9.84791	9.37706	9.30973	8.46518	10.3895	8.95239	10.3554	8.09784	9.33384	9.33384	10.0169	9.79092	8.45884
TNFSF10	9.90549	9.56612	10.7743	10.5608	9.95806	10.4427	10.4072	10.147	10.1851	9.83483	10.2426	10.3644	9.67539	10.686	10.6682	10.6166	9.86872	10.602	10.2004	10.1491	10.0073	10.4907	9.96204	9.73973	9.69534	11.144	9.64269	10.1454	10.5388	11.3471	11.6006	10.0836	10.4994	11.1713	10.6525	10.7376	11.4694	10.9149	10.575	10.7497	10.8436	10.8249	10.4326	10.0067	10.5817	10.4846	10.1661	10.9237	10.5022
VPS35	9.68147	9.7126	9.65033	9.13489	9.50443	9.26797	9.54065	9.37057	9.3039	9.50842	9.54974	8.80982	9.22543	9.47572	9.60579	9.43612	9.41787	9.17361	9.2464	9.24428	9.6539	9.40531	9.44596	9.35288	9.63427	9.64036	9.61829	9.66395	9.315	9.38986	9.34381	8.86554	9.13489	9.07363	9.11598	9.36188	8.81111	8.61428	9.26142	9.3786	9.45178	9.34914	9.28917	8.78304	9.44058	8.85572	8.99007	8.57955	8.97165
WDFY1	8.86194	8.81799	9.01732	8.95433	8.61936	8.34253	9.45285	8.47888	8.88337	8.91332	9.11122	8.15135	8.593	8.64282	8.55752	8.705	8.43605	9.0524	8.13542	8.55345	8.78672	8.59341	8.08333	8.78346	9.11266	9.20663	8.57875	8.87496	9.36642	9.86476	10.3041	7.82039	9.0466	8.9311	9.75737	9.37437	9.21937	9.9826	9.16637	9.493	9.48064	9.36697	8.37545	9.54065	9.78269	8.28843	7.5161	9.09448	8.93648
YTHDF2	9.69247	9.7427	9.51802	9.01128	9.41787	9	9.24289	9.5237	9.50103	9.34967	9.39586	8.99524	9.28135	8.83684	9.17262	9.17515	9.49764	8.92794	8.99007	9.1946	9.25988	8.97621	9.28352	9.3443	9.36485	9.20767	9.59292	9.48282	9.41843	9.25665	9.13006	8.78966	8.85079	9.098	8.76143	9.21071	8.37626	8.538	8.93065	9.17312	8.93648	9.16111	8.95707	8.87906	9.3039	8.57199	8.61807	8.34406	8.76831
YTHDF3	8.03712	8.00933	7.95392	7.98849	7.46039	7.92887	8.43036	7.87721	8.21138	8.00777	8.53623	8.27917	8.08027	8.10992	8.0097	7.69769	7.62428	7.88084	8.13733	7.56063	7.90946	7.89675	7.61497	7.89338	7.95507	8.34602	7.63847	7.92854	8.32638	8.61222	9.06289	7.54805	8.11214	8.24112	8.83869	8.20447	7.82191	8.74957	8.40953	8.26178	8.74398	7.87758	7.74572	7.84299	8.43764	7.98371	7.16196	8.52575	7.86563
[truncated: 39 more columns]

## Sheet: supplementary table 8
Gene	Forward primer	Reverse primer
EID2	GGAGCCAGTGGACGAAGAGG	GTGGCGGAGACGGAGATAGG
IL32	GAGACAGTGGCGGCTTATTATGAG	CGGCACCGTAATCCATCTCTTTC
TSPAN3	GGCATCACCTCCTCCAAGACC	ACCTCATTTTCCACCTTTGCTCTG
PTGDS	GAGAAGAAGGCGGCGTTGTC	GAGGAAGGTGGAGGTCAGGTTG
CD160	GTTGTGCCAGAAGCCAGAAGTC	AGCCTGAACTGAGAGTGCCTTC
